# Supplementary material for: Observing the universal screening of a Kondo impurity
Source: Nat Commun. 2023 Nov 9;14:7263. doi: 10.1038/s41467-023-42857-4 (PMC10636148; doi:10.1038/s41467-023-42857-4)
Supplement: Supplementary file 3 — Source Data [file 41467_2023_42857_MOESM3_ESM.xlsx]

## Sheet: Fig 1b
Fig1b	dVpl (mV)	G_sens (e²/h)
	-0.00275426	0.546181
	-0.00274711	0.543856
	-0.00274026	0.543933
	-0.0027334	0.541397
	-0.00272684	0.539264
	-0.00271939	0.537901
	-0.00271224	0.535421
	-0.00270568	0.533558
	-0.00269883	0.532149
	-0.00269197	0.53119
	-0.00268452	0.530382
	-0.00267737	0.529868
	-0.00267081	0.530896
	-0.00266336	0.530896
	-0.0026565	0.530823
	-0.00264935	0.530529
	-0.00264279	0.530309
	-0.00263564	0.530088
	-0.00262878	0.530088
	-0.00262133	0.529868
	-0.00261478	0.531265
	-0.00260792	0.531338
	-0.00260107	0.530896
	-0.00259361	0.531411
	-0.00258646	0.531411
	-0.0025799	0.531117
	-0.00257275	0.531411
	-0.0025653	0.531411
	-0.00255874	0.531485
	-0.00255129	0.53119
	-0.00254473	0.530602
	-0.00253698	0.531928
	-0.00253072	0.532223
	-0.00252357	0.532445
	-0.00251701	0.532002
	-0.00250926	0.532298
	-0.00250271	0.533186
	-0.00249555	0.533038
	-0.0024887	0.532298
	-0.00248125	0.533261
	-0.00247439	0.534376
	-0.00246784	0.533929
	-0.00246098	0.53445
	-0.00245323	0.534674
	-0.00244697	0.535571
	-0.00243952	0.534525
	-0.00243267	0.535271
	-0.00242581	0.535496
	-0.00241866	0.535646
	-0.0024118	0.535945
	-0.00240495	0.535796
	-0.0023972	0.535945
	-0.00239064	0.536095
	-0.00238408	0.537374
	-0.00237633	0.537297
	-0.00236948	0.537374
	-0.00236262	0.537297
	-0.00235547	0.536696
	-0.00234861	0.538052
	-0.00234176	0.538052
	-0.00233431	0.537825
	-0.00232715	0.538052
	-0.0023206	0.538658
	-0.00231315	0.539492
	-0.00230689	0.538128
	-0.00229973	0.539567
	-0.00229288	0.540176
	-0.00228543	0.539492
	-0.00227827	0.538961
	-0.00227112	0.5401
	-0.00226456	0.540024
	-0.0022583	0.54178
	-0.00225085	0.54178
	-0.0022437	0.542163
	-0.00223625	0.541856
	-0.00222939	0.542163
	-0.00222224	0.541933
	-0.00221568	0.542778
	-0.00220853	0.541933
	-0.00220167	0.5427
	-0.00219482	0.542086
	-0.00218737	0.543085
	-0.00218081	0.543085
	-0.00217336	0.542931
	-0.0021668	0.542778
	-0.00215905	0.544165
	-0.00215279	0.544319
	-0.00214564	0.543625
	-0.00213908	0.543778
	-0.00213163	0.544629
	-0.00212448	0.544397
	-0.00211792	0.545016
	-0.00211047	0.545016
	-0.00210362	0.545016
	-0.00209646	0.545792
	-0.00208931	0.545093
	-0.00208305	0.545636
	-0.0020759	0.546026
	-0.00206874	0.546103
	-0.00206129	0.546571
	-0.00205444	0.547352
	-0.00204699	0.546883
	-0.00204073	0.54743
	-0.00203357	0.546649
	-0.00202672	0.548213
	-0.00201986	0.547195
	-0.00201241	0.547899
	-0.00200556	0.547899
	-0.0019981	0.54884
	-0.00199155	0.549549
	-0.00198499	0.549077
	-0.00197754	0.55018
	-0.00197039	0.550576
	-0.00196383	0.55018
	-0.00195638	0.55018
	-0.00194952	0.550576
	-0.00194267	0.550101
	-0.00193551	0.55026
	-0.00192896	0.550023
	-0.0019218	0.551447
	-0.00191465	0.551526
	-0.0019069	0.550971
	-0.00190094	0.552083
	-0.00189379	0.551289
	-0.00188693	0.552879
	-0.00188008	0.551606
	-0.00187292	0.551765
	-0.00186577	0.553199
	-0.00185862	0.552959
	-0.00185146	0.553119
	-0.00184431	0.554238
	-0.00183805	0.554159
	-0.0018309	0.554479
	-0.00182345	0.553838
	-0.00181659	0.554238
	-0.00180944	0.55456
	-0.00180258	0.554479
	-0.00179543	0.554801
	-0.00178828	0.55472
	-0.00178202	0.554479
	-0.00177427	0.55456
	-0.00176771	0.55472
	-0.00176026	0.554079
	-0.0017534	0.555283
	-0.00174625	0.556008
	-0.00173969	0.556088
	-0.00173284	0.556493
	-0.00172569	0.556573
	-0.00171853	0.555928
	-0.00171138	0.555202
	-0.00170482	0.556331
	-0.00169767	0.556088
	-0.00169081	0.55617
	-0.00168396	0.556088
	-0.0016768	0.555122
	-0.00166965	0.555928
	-0.0016628	0.555041
	-0.00165534	0.5528
	-0.00164879	0.553838
	-0.00164163	0.552879
	-0.00163448	0.551368
	-0.00162703	0.550417
	-0.00162047	0.549944
	-0.00161362	0.548291
	-0.00160617	0.545326
	-0.00159961	0.544474
	-0.00159275	0.540328
	-0.0015856	0.538658
	-0.00157845	0.53617
	-0.00157159	0.53572
	-0.00156474	0.535421
	-0.00155788	0.534674
	-0.00155043	0.533855
	-0.00154357	0.532741
	-0.00153672	0.531854
	-0.00152927	0.530455
	-0.00152301	0.531044
	-0.00151526	0.531117
	-0.0015087	0.530823
	-0.00150185	0.53075
	-0.0014941	0.531044
	-0.00148784	0.531044
	-0.00148069	0.529868
	-0.00147353	0.530382
	-0.00146638	0.530455
	-0.00145982	0.53075
	-0.00145267	0.530455
	-0.00144492	0.530969
	-0.00143866	0.531411
	-0.00143121	0.531633
	-0.00142495	0.531117
	-0.0014178	0.530309
	-0.00141064	0.532002
	-0.00140379	0.531633
	-0.00139664	0.531928
	-0.00138978	0.531633
	-0.00138263	0.531928
	-0.00137577	0.532889
	-0.00136892	0.531928
	-0.00136176	0.533483
	-0.00135431	0.533261
	-0.00134805	0.533632
	-0.0013403	0.533781
	-0.00133434	0.534525
	-0.00132689	0.533855
	-0.00131974	0.534525
	-0.00131229	0.534226
	-0.00130543	0.534302
	-0.00129887	0.535945
	-0.00129172	0.535496
	-0.00128487	0.535571
	-0.00127801	0.536922
	-0.00127056	0.53647
	-0.0012637	0.536395
	-0.00125655	0.537147
	-0.0012491	0.538581
	-0.00124254	0.538128
	-0.00123539	0.537825
	-0.00122853	0.538203
	-0.00122138	0.538733
	-0.00121453	0.538961
	-0.00120767	0.53775
	-0.00120022	0.538581
	-0.00119336	0.539264
	-0.0011871	0.538809
	-0.00117965	0.539644
	-0.0011719	0.540557
	-0.00116594	0.540328
	-0.00115879	0.54071
	-0.00115134	0.539948
	-0.00114418	0.540557
	-0.00113763	0.540786
	-0.00113107	0.541167
	-0.00112362	0.541244
	-0.00111706	0.541244
	-0.00110961	0.542317
	-0.00110246	0.541933
	-0.0010956	0.541933
	-0.00108845	0.543162
	-0.0010813	0.54347
	-0.00107474	0.541397
	-0.00106699	0.543162
	-0.00106073	0.543548
	-0.00105358	0.543393
	-0.00104672	0.543548
	-0.00103957	0.544551
	-0.00103271	0.544088
	-0.00102586	0.543393
	-0.00101811	0.544474
	-0.00101125	0.54401
	-0.0010047	0.543933
	-0.000997543	0.544629
	-0.000990688	0.544861
	-0.000983534	0.545016
	-0.000976977	0.545559
	-0.000969526	0.545482
	-0.000962373	0.545016
	-0.000955816	0.545093
	-0.00094896	0.544939
	-0.000941509	0.545948
	-0.000934356	0.545016
	-0.000926905	0.546259
	-0.000920347	0.546103
	-0.00091379	0.546649
	-0.000906935	0.547274
	-0.000899484	0.547352
	-0.00089233	0.546883
	-0.000885475	0.547117
	-0.00087862	0.548135
	-0.000871765	0.548213
	-0.00086491	0.547352
	-0.000857756	0.547899
	-0.000850603	0.547274
	-0.000843748	0.548291
	-0.000835998	0.548291
	-0.000829441	0.549313
	-0.000822586	0.54892
	-0.000815433	0.549313
	-0.000808578	0.548213
	-0.000801424	0.54892
	-0.000794867	0.55026
	-0.000787416	0.550576
	-0.000780263	0.549471
	-0.000774004	0.549077
	-0.00076685	0.550417
	-0.000759101	0.550417
	-0.000751948	0.548998
	-0.000745689	0.550892
	-0.000738237	0.551368
	-0.00073168	0.551526
	-0.000724825	0.551526
	-0.000717672	0.551606
	-0.00071022	0.551924
	-0.000703663	0.552879
	-0.000696808	0.552242
	-0.000689655	0.55272
	-0.000683098	0.553119
	-0.000675944	0.553199
	-0.000668493	0.553199
	-0.00066134	0.553678
	-0.000654484	0.553358
	-0.000647331	0.553598
	-0.000640476	0.554079
	-0.000633621	0.554801
	-0.000627064	0.554399
	-0.000619612	0.554238
	-0.000612757	0.554881
	-0.000605604	0.554801
	-0.000598451	0.555928
	-0.000591297	0.554801
	-0.000585038	0.556331
	-0.000577587	0.55617
	-0.000570136	0.555444
	-0.000562982	0.555846
	-0.000556127	0.555444
	-0.00054957	0.556411
	-0.000542715	0.555928
	-0.000535562	0.555364
	-0.000528706	0.555364
	-0.000521553	0.555524
	-0.000514698	0.554079
	-0.000507247	0.553678
	-0.000500093	0.553999
	-0.000493238	0.553119
	-0.000486383	0.551289
	-0.000479528	0.551368
	-0.000471778	0.549786
	-0.000465817	0.547742
	-0.000458366	0.545559
	-0.000451213	0.546727
	-0.000444656	0.54071
	-0.000437502	0.539644
	-0.000430647	0.539112
	-0.00042409	0.53647
	-0.000416937	0.535421
	-0.000409187	0.533929
	-0.00040263	0.533855
	-0.000395477	0.532889
	-0.000388622	0.533483
	-0.000381468	0.532816
	-0.000374315	0.531928
	-0.000367758	0.532298
	-0.000360605	0.53119
	-0.00035375	0.531485
	-0.000346298	0.530896
	-0.000339443	0.53119
	-0.000332588	0.530382
	-0.000326031	0.530675
	-0.000318579	0.530969
	-0.000311724	0.530969
	-0.000304869	0.530382
	-0.000297418	0.530896
	-0.000290861	0.531633
	-0.000283409	0.531338
	-0.000276852	0.531485
	-0.000269699	0.531854
	-0.000262844	0.531559
	-0.00025569	0.531559
	-0.000248537	0.532002
	-0.000241682	0.531411
	-0.000234231	0.533483
	-0.000227375	0.533038
	-0.00022052	0.532667
	-0.000213367	0.532298
	-0.000205916	0.534152
	-0.000199358	0.534078
	-0.000192801	0.534226
	-0.000185648	0.534898
	-0.000178793	0.534972
	-0.000171341	0.535421
	-0.000164784	0.535421
	-0.000157333	0.535346
	-0.000151074	0.535496
	-0.000143623	0.535197
	-0.000136767	0.535496
	-0.000129316	0.536847
	-0.000123057	0.53617
	-0.000115606	0.537374
	-0.00010875	0.536696
	-0.000101001	0.537977
	-9.47418e-05	0.53775
	-8.78866e-05	0.537374
	-8.07333e-05	0.537147
	-7.358e-05	0.538128
	-6.67248e-05	0.538961
	-5.95715e-05	0.53775
	-5.24182e-05	0.538658
	-4.5265e-05	0.539264
	-3.93039e-05	0.53843
	-3.15545e-05	0.538733
	-2.46993e-05	0.539112
	-1.78441e-05	0.539871
	-1.06908e-05	0.539339
	-3.23946e-06	0.539188
	3.31772e-06	0.540862
	1.0471e-05	0.540404
	1.73262e-05	0.54071
	2.41814e-05	0.540176
	3.13347e-05	0.54071
	3.81899e-05	0.541474
	4.59393e-05	0.541091
	5.21984e-05	0.541703
	5.90537e-05	0.542931
	6.68031e-05	0.54224
	7.33603e-05	0.54247
	8.05135e-05	0.543393
	8.76668e-05	0.543316
	9.48201e-05	0.543933
	0.000101377	0.543548
	0.000108232	0.542854
	0.000115684	0.543625
	0.000121943	0.543162
	0.000129692	0.543625
	0.000136249	0.544165
	0.000143999	0.545016
	0.000150258	0.545559
	0.000157411	0.545948
	0.000164565	0.545636
	0.000171122	0.546415
	0.000178275	0.546181
	0.000186024	0.545093
	0.000192283	0.546103
	0.000199139	0.54696
	0.00020659	0.546883
	0.000214041	0.547274
	0.000220599	0.548057
	0.000227454	0.548684
	0.000234607	0.547586
	0.00024176	0.547507
	0.000248616	0.548291
	0.000255173	0.549077
	0.000262028	0.548762
	0.000269181	0.550023
	0.000276334	0.550101
	0.000283488	0.550813
	0.000290343	0.549313
	0.000297496	0.55113
	0.00030465	0.550971
	0.000311505	0.551368
	0.00031836	0.551051
	0.000325215	0.551526
	0.00033207	0.551606
	0.000339224	0.552083
	0.000346377	0.551924
	0.00035353	0.55256
	0.000360386	0.553199
	0.000366645	0.5528
	0.000374096	0.552879
	0.000380951	0.554479
	0.000388999	0.553678
	0.000395556	0.553598
	0.000402113	0.554159
	0.000409266	0.554399
	0.000416718	0.555364
	0.000423275	0.554479
	0.000430428	0.555928
	0.000437581	0.55625
	0.000444139	0.554881
	0.00045159	0.555444
	0.000458743	0.555604
	0.000465598	0.556573
	0.000472752	0.555686
	0.000479011	0.556331
	0.000486462	0.556654
	0.000493317	0.556411
	0.000500172	0.556493
	0.000507326	0.557059
	0.000514777	0.557302
	0.000521036	0.557302
	0.000528488	0.557059
	0.000535343	0.555928
	0.0005419	0.557302
	0.000549351	0.557059
	0.000556505	0.556654
	0.000563658	0.555444
	0.000570215	0.555928
	0.00057707	0.555766
	0.000584224	0.554801
	0.000591079	0.553279
	0.00059853	0.553598
	0.000605683	0.551447
	0.000612241	0.552242
	0.000619394	0.551526
	0.000626249	0.550497
	0.0006337	0.547195
	0.000640556	0.546649
	0.000648007	0.547039
	0.000654564	0.545016
	0.000661419	0.540862
	0.000668275	0.537374
	0.000675428	0.537072
	0.000682283	0.537222
	0.000689138	0.536245
	0.000696292	0.537222
	0.000703743	0.534376
	0.000710002	0.532889
	0.000717155	0.532002
	0.000724607	0.531854
	0.000732058	0.531633
	0.000738615	0.530309
	0.000745172	0.530235
	0.000752624	0.529795
	0.000759181	0.530162
	0.000766036	0.530235
	0.000772891	0.529941
	0.000780343	0.530602
	0.000787198	0.530969
	0.000794351	0.531706
	0.000801206	0.531411
	0.00080836	0.531117
	0.000814619	0.531411
	0.000822666	0.531559
	0.000829521	0.531928
	0.000836079	0.532371
	0.000843828	0.532371
	0.000850981	0.532445
	0.000856942	0.532889
	0.000864394	0.532371
	0.000871547	0.533409
	0.0008787	0.532298
	0.000885555	0.532445
	0.000893007	0.533483
	0.000898968	0.533929
	0.000907015	0.533929
	0.000913274	0.5346
	0.000920428	0.534226
	0.000927283	0.534078
	0.000934436	0.53445
	0.000941589	0.535496
	0.000948445	0.535496
	0.000955598	0.535048
	0.000962453	0.535048
	0.00096901	0.53647
	0.000976462	0.536395
	0.000983913	0.536245
	0.000990768	0.536996
	0.000997623	0.537222
	0.00100478	0.536922
	0.00101133	0.536545
	0.00101849	0.537524
	0.00102594	0.537977
	0.0010325	0.538355
	0.00103935	0.538658
	0.00104621	0.539036
	0.00105366	0.539644
	0.00106021	0.539188
	0.00106737	0.539339
	0.00107393	0.540024
	0.00108138	0.540176
	0.00108823	0.538733
	0.00109538	0.539795
	0.00110224	0.540557
	0.0011091	0.541244
	0.00111595	0.540252
	0.0011234	0.54071
	0.00113115	0.541626
	0.00113771	0.541703
	0.00114427	0.540404
	0.00115172	0.540939
	0.00115768	0.542854
	0.00116573	0.543085
	0.00117228	0.541703
	0.00117914	0.543393
	0.00118629	0.54347
	0.00119344	0.542778
	0.0012003	0.543625
	0.00120775	0.544551
	0.00121401	0.544783
	0.00122146	0.545171
	0.00122861	0.544629
	0.00123547	0.545636
	0.00124233	0.546493
	0.00124978	0.544474
	0.00125633	0.545249
	0.00126319	0.544706
	0.00127064	0.545171
	0.0012775	0.545636
	0.00128495	0.545715
	0.0012921	0.545715
	0.00129836	0.544861
	0.00130551	0.544474
	0.00131267	0.545249
	0.00131982	0.547352
	0.00132638	0.546649
	0.00133293	0.546493
	0.00134068	0.547664
	0.00134754	0.547117
	0.00135439	0.547039
	0.00136125	0.547507
	0.0013684	0.547664
	0.00137526	0.54743
	0.00138271	0.548291
	0.00138927	0.547821
	0.00139672	0.548684
	0.00140327	0.549077
	0.00141043	0.547117
	0.00141728	0.549549
	0.00142414	0.55018
	0.00143129	0.548998
	0.00143815	0.550339
	0.0014459	0.550497
	0.00145215	0.55113
	0.00145961	0.550813
	0.00146676	0.551447
	0.00147361	0.551289
	0.00148017	0.551685
	0.00148762	0.551685
	0.00149448	0.552083
	0.00150163	0.552481
	0.00150819	0.551924
	0.00151594	0.553279
	0.0015222	0.552641
	0.00152935	0.553838
	0.00153621	0.553598
	0.00154336	0.553519
	0.00155021	0.553918
	0.00155737	0.553598
	0.00156422	0.554961
	0.00157138	0.554399
	0.00157853	0.554881
	0.00158568	0.555364
	0.00159224	0.555364
	0.00159939	0.555041
	0.00160625	0.55464
	0.001614	0.556088
	0.00162026	0.555928
	0.00162801	0.555283
	0.00163456	0.555928
	0.00164142	0.556493
	0.00164857	0.556411
	0.00165543	0.555766
	0.00166228	0.557951
	0.00166944	0.556977
	0.00167599	0.557546
	0.00168374	0.557788
	0.00169	0.557788
	0.00169745	0.557626
	0.00170461	0.557464
	0.00171146	0.55714
	0.00171861	0.556493
	0.00172577	0.555928
	0.00173292	0.554801
	0.00173948	0.553759
	0.00174663	0.553279
	0.00175408	0.553199
	0.00176034	0.551526
	0.00176749	0.54884
	0.00177435	0.548057
	0.00178121	0.543548
	0.00178836	0.543933
	0.00179492	0.541474
	0.00180237	0.539036
	0.00180922	0.537524
	0.00181697	0.538128
	0.00182323	0.536996
	0.00183038	0.534152
	0.00183754	0.533112
	0.00184469	0.532963
	0.00185125	0.532889
	0.0018584	0.532371
	0.00186526	0.53252
	0.00187241	0.531411
	0.00187926	0.533038
	0.00188672	0.53075
	0.00189327	0.531928
	0.00190013	0.532371
	0.00190728	0.532076
	0.00191444	0.531928
	0.00192129	0.532445
	0.00192844	0.532445
	0.0019353	0.533335
	0.00194215	0.532741
	0.00194961	0.533929
	0.00195646	0.533558
	0.00196361	0.534226
	0.00197077	0.533706
	0.00197792	0.534376
	0.00198448	0.534525
	0.00199133	0.534525
	0.00199849	0.533781
	0.00200504	0.533186
	0.0020122	0.534972
	0.00201995	0.534898
	0.0020265	0.535122
	0.00203336	0.535122
	0.00203992	0.53602
	0.00204737	0.536847
	0.00205422	0.536545
	0.00206108	0.537449
	0.00206823	0.537825
	0.00207509	0.537449
	0.00208224	0.536395
	0.00208939	0.536545
	0.00209625	0.536996
	0.0021037	0.53647
	0.00211026	0.536395
	0.00211741	0.537147
	0.00212426	0.537147
	0.00213142	0.536771
	0.00213798	0.538279
	0.00214572	0.538885
	0.00215288	0.539112
	0.00215884	0.538279
	0.00216629	0.539644
	0.00217344	0.539795
	0.0021806	0.540404
	0.00218745	0.540176
	0.00219431	0.540252
	0.00220146	0.540481
	0.00220802	0.540176
	0.00221547	0.538203
	0.00222232	0.53972
	0.00222948	0.54071
	0.00223663	0.540786
	0.00224349	0.541244
	0.00225034	0.541933
	0.00225749	0.541703
	0.00226435	0.540633
	0.00227091	0.542086
	0.00227836	0.54178
	0.00228521	0.541626
	0.00229237	0.542393
	0.00229952	0.542393
	0.00230697	0.542547
	0.00231293	0.54247
	0.00232038	0.54224
	0.00232724	0.543162
	0.00233409	0.543239
	0.00234155	0.543393
	0.0023487	0.543701
	0.00235555	0.544474
	0.00236241	0.544939
	0.00236926	0.544939
	0.00237642	0.543933
	0.00238298	0.545404
	0.00239043	0.546337
	0.00239758	0.546103
	0.00240384	0.546259
	0.00241129	0.546727
	0.00241844	0.546805
	0.002425	0.547977
	0.00243275	0.547195
	0.00243961	0.547821
	0.00244616	0.547977
	0.00245361	0.548135
	0.00246047	0.54743
	0.00246732	0.549077
	0.00247537	0.548606
	0.00248163	0.548762
	0.00248819	0.549392
	0.00249534	0.549549
	0.0025019	0.549549
	0.00250905	0.549471
	0.00251621	0.549549
	0.00252336	0.549628
	0.00253021	0.549944
	0.00253766	0.549944
	0.00254482	0.550735
	0.00255138	0.550497
	0.00255793	0.549549
	0.00256568	0.550023
	0.00257224	0.551289
	0.00257939	0.550892
	0.00258655	0.550813
	0.0025934	0.550813
	0.00260026	0.551845
	0.00260741	0.551924
	0.00261456	0.552083
	0.00262172	0.552321
	0.00262857	0.5528
	0.00263572	0.553279
	0.00264198	0.552242
	0.00264973	0.554079
	0.00265599	0.553918
	0.00266404	0.554319
	0.0026703	0.55256
	0.00267745	0.553678
	0.00268431	0.554079
	0.00269116	0.554079
	0.00269861	0.554399
	0.00270547	0.553999
	0.00271262	0.555846
	0.00271948	0.555202
	0.00272663	0.55472
	0.00273289	0.555604
	0.00274064	0.555202
	0.0027469	0.555524

## Sheet: Fig2_dG^1e_sens
dG^1e_sens
9 mK
dG^1e_sens	Error
0.0347055	0.000165796
14 mK
dG^1e_sens	Error
0.035166	0.000129833
22 mK
dG^1e_sens	Error
0.0355035	0.000267808
30 mK
dG^1e_sens	Error
0.0392109	0.000266648
46 mK
dG^1e_sens	Error
0.0348214	0.000413158
69 mK
dG^1e_sens	Error
0.0346589	0.000725005

## Sheet: Fig2_9mK
Fig 2
Temp = 0,0094
dG^1e_sens (e²/h)	Error
0.0347055	0.000165796
		dVpl (V)	dG_sens at tau = 0,04 (e²/h)	dG_sens at tau = 0,08 (e²/h)	dG_sens at tau = 0,13 (e²/h)	dG_sens at tau = 0,19 (e²/h)	dG_sens at tau = 0,24 (e²/h)	dG_sens at tau = 0,34 (e²/h)	dG_sens at tau = 0,39 (e²/h)	dG_sens at tau = 0,48 (e²/h)	dG_sens at tau = 0,52 (e²/h)	dG_sens at tau = 0,60 (e²/h)	dG_sens at tau = 0,66 (e²/h)	dG_sens at tau = 0,71 (e²/h)	dG_sens at tau = 0,77 (e²/h)	dG_sens at tau = 0,79 (e²/h)	dG_sens at tau = 0,81 (e²/h)	dG_sens at tau = 0,84 (e²/h)	dG_sens at tau = 0,87 (e²/h)	dG_sens at tau = 0,91 (e²/h)	dG_sens at tau = 0,95 (e²/h)	dG_sens at tau = 0,985 (e²/h)
		-0.000575109	-8.12956e-05	-0.000229847	0.000108767	-0.000177752	-0.000222948	-0.000267122	-6.1973e-05	5.38364e-05	-5.85641e-06	0.00014065	0.000225491	2.39804e-05	-5.85449e-05	-2.0395e-05	3.19509e-05	2.58657e-05	-0.000181773	0.00030382	-0.000115522	0.00013965
		-0.000572409	0.000118122	0.000118146	0.000248284	5.95022e-05	-0.000356264	-0.000123598	-9.04419e-06	2.39615e-05	1.16976e-05	0.000276278	0.000262984	0.000153908	1.22455e-05	0.000131655	8.13654e-05	-8.51924e-06	-9.55911e-05	0.000194217	-1.46672e-05	-1.9248e-05
		-0.000569709	0.000171746	0.000185917	0.000366178	0.000206998	-0.000144401	-0.000289337	-3.95109e-05	-3.3851e-05	-7.8332e-06	0.000400128	0.000293343	0.000131053	0.000175343	0.000168333	0.000118345	0.000154153	-6.29434e-05	0.000261106	0.000139905	0.000162125
		-0.000567009	0.000181386	0.000215405	0.000307728	0.000132659	-0.000168422	-5.38861e-05	0.000160422	2.55426e-06	7.25263e-05	0.000342549	0.00040812	0.00023091	0.000289723	0.000171839	0.000232435	-1.1313e-05	7.17559e-05	0.000435179	0.000169593	0.000115029
		-0.000564309	0.000308238	0.000142059	0.000458082	0.000277202	4.08541e-05	0.000108874	9.6175e-05	0.000174503	0.000340398	0.000460553	0.000325021	0.000275701	0.00036357	0.000106387	0.000380559	1.74379e-05	0.00010254	0.000338161	0.00024193	9.22962e-05
		-0.000561609	0.00032035	0.000281339	0.000580947	0.000340754	0.000178686	0.000180201	0.00011355	0.000328847	0.000455896	0.000505374	0.00046351	0.000456438	0.000268498	0.000301284	0.000285897	0.000290597	0.000195422	0.000392183	0.000313472	0.0002763
		-0.000558909	0.000283261	0.000322054	0.000659788	0.00038276	0.00010791	0.000283626	0.000467002	0.000407277	0.000539067	0.000552596	0.000563537	0.000423361	0.000463954	0.000371424	0.000470239	0.00033885	0.000189566	0.000639341	0.000343926	0.000221327
		-0.000556209	0.000334914	0.000421071	0.000856808	0.00013275	0.000319571	0.000254031	0.0004632	0.000452671	0.000596701	0.000604923	0.000620943	0.000317585	0.000554634	0.000305945	0.000386006	0.000329146	0.000244972	0.000500588	0.000342055	0.0001432
		-0.000553509	0.000595536	0.000382353	0.000887353	0.000551319	0.000331227	0.000283961	0.000447442	0.000585238	0.000599181	0.000779749	0.00061027	0.000545028	0.000761191	0.000553492	0.000392099	0.000442703	0.000205732	0.000560024	0.000378823	0.000310609
		-0.000550809	0.000690238	0.000656065	0.000810426	0.000671612	0.000351183	0.000407632	0.000665805	0.000481402	0.00090913	0.000891429	0.000724185	0.000715771	0.000713665	0.000945822	0.000624607	0.000613465	0.000405702	0.000603904	0.000294027	0.000272484
		-0.000548109	0.000716315	0.000705776	0.000798253	0.000648245	0.000620078	0.000450247	0.000890286	0.000571298	0.000916383	0.000762454	0.00109718	0.000770098	0.000796948	0.000990355	0.000484916	0.00068135	0.000394337	0.000896614	0.000255203	0.000462492
		-0.000545409	0.000855852	0.000673406	0.000946122	0.000553283	0.000742758	0.000601419	0.000860809	0.000578956	0.000891529	0.000836239	0.00131054	0.00072122	0.00072442	0.000847478	0.000633136	0.000774043	0.000430773	0.000768976	0.000295262	0.000484625
		-0.000542709	0.00100485	0.0008409	0.00106049	0.000682411	0.000650858	0.000549674	0.000840633	0.000791261	0.000874485	0.000831108	0.00106783	0.000728067	0.000890339	0.00086045	0.000790352	0.000574485	0.000391736	0.000763667	0.000556058	0.000322986
		-0.000540009	0.00109289	0.000975055	0.00103789	0.000679897	0.000584423	0.000608053	0.00110295	0.000758969	0.000977434	0.00102409	0.00113277	0.00109655	0.000928576	0.00108	0.000947147	0.000887866	0.00080533	0.000815962	0.000540113	0.000559769
		-0.000537309	0.00105239	0.000941568	0.00125461	0.000882899	0.000928766	0.000763164	0.00117862	0.000821834	0.000839798	0.00107783	0.00136149	0.00104265	0.00091032	0.00108954	0.000701113	0.000879408	0.000788168	0.00094706	0.000568267	0.000610257
		-0.000534608	0.00119193	0.000923824	0.00133626	0.000938414	0.00102429	0.000891677	0.00109198	0.000884416	0.00107486	0.00108568	0.00109984	0.00102782	0.000865488	0.00106904	0.000855689	0.000761364	0.000857935	0.000897838	0.000588908	0.000388194
		-0.000531908	0.00128032	0.000996965	0.00146119	0.00120554	0.00106972	0.00112319	0.00115298	0.0011499	0.00148334	0.00155015	0.00125191	0.00113485	0.000945252	0.000974989	0.00109001	0.000879143	0.000844837	0.00083828	0.000593874	0.000416069
		-0.000529208	0.00134802	0.0011746	0.00148706	0.00131894	0.00116984	0.0011824	0.00126441	0.00106558	0.00133158	0.00159172	0.00146322	0.00105849	0.00107066	0.00114538	0.000939417	0.000928194	0.000853439	0.00075931	0.00079643	0.000626814
		-0.000526508	0.00130218	0.0011442	0.00149982	0.00138751	0.00111288	0.00123543	0.0014541	0.00128611	0.00144968	0.00134959	0.00165187	0.00110556	0.00123554	0.00138472	0.0008469	0.00123554	0.00110612	0.000931863	0.000687453	0.000595478
		-0.000523808	0.00158145	0.00117092	0.00161693	0.00128851	0.00119625	0.00131533	0.00149043	0.00120475	0.00152312	0.00151226	0.00154151	0.00127815	0.00133312	0.00124264	0.00101973	0.00121613	0.00109166	0.00103116	0.000821722	0.000719062
		-0.000521108	0.00151231	0.00133076	0.00158865	0.00148529	0.00153626	0.00128041	0.00165301	0.00157581	0.00152637	0.00181014	0.00157686	0.00151994	0.00124739	0.00134214	0.0011067	0.00118174	0.00105817	0.0010711	0.000922274	0.000719357
		-0.000518408	0.00166819	0.00153829	0.00166957	0.00153716	0.00155362	0.00169551	0.00181298	0.00144649	0.00154639	0.00176978	0.00162033	0.00127314	0.00127625	0.00151979	0.00118055	0.00133517	0.00127221	0.00124869	0.000970175	0.000877181
		-0.000515708	0.0018093	0.0016167	0.00182523	0.00144558	0.00160645	0.00170168	0.00171102	0.00150772	0.00157778	0.00172423	0.00198462	0.001418	0.00143909	0.00148874	0.00128851	0.00129609	0.0013659	0.00128384	0.00100338	0.000929835
		-0.000513008	0.00182521	0.00162074	0.00195994	0.00152713	0.00156531	0.00154208	0.00168362	0.00163578	0.00155065	0.00180554	0.00203258	0.00150249	0.00147244	0.0014641	0.00146105	0.00132577	0.00107586	0.00107711	0.000962351	0.000667141
		-0.000510308	0.00189025	0.00174092	0.00193628	0.0016186	0.00156974	0.001863	0.00190837	0.00159533	0.00158425	0.00207008	0.00206616	0.00173472	0.00160014	0.00159422	0.00164479	0.00133372	0.00131054	0.00110957	0.00105427	0.000675126
		-0.000507608	0.00187463	0.00179289	0.00191631	0.0018274	0.00161297	0.00191563	0.00208172	0.00142147	0.00191565	0.00204143	0.00209873	0.00187946	0.00146116	0.00175773	0.00133622	0.00163996	0.00150464	0.00131213	0.00106541	0.000582287
		-0.000504908	0.00198641	0.00193774	0.00219169	0.00189404	0.00169496	0.00212368	0.00200746	0.00159623	0.00192681	0.00213446	0.00210529	0.00186264	0.0015999	0.00168423	0.00150865	0.00166788	0.00142863	0.00144729	0.00113811	0.000675956
		-0.000502208	0.00219301	0.00192582	0.00214705	0.00204564	0.00178609	0.00218284	0.00205508	0.0019423	0.00194855	0.00223007	0.00208904	0.00196269	0.00161264	0.00188321	0.00182464	0.00138447	0.00134868	0.00133018	0.00136238	0.000728206
		-0.000499508	0.00221535	0.00206964	0.00223611	0.00221004	0.00206981	0.00212906	0.00210813	0.00191981	0.00209485	0.00228508	0.00209089	0.00196049	0.00171368	0.00183647	0.00187513	0.00158107	0.00141726	0.00132402	0.00127196	0.000833363
		-0.000496808	0.00234769	0.00219363	0.00236442	0.00228269	0.00205133	0.00215025	0.00210493	0.00191177	0.00209633	0.00221605	0.00235361	0.00199434	0.0018262	0.00213133	0.00168989	0.00173544	0.00155423	0.00143323	0.0013386	0.000990011
		-0.000494108	0.00249921	0.00215258	0.00257349	0.00229671	0.00200996	0.00227547	0.0021926	0.00198709	0.00219445	0.0021431	0.00237136	0.00187088	0.00193267	0.00214155	0.00175704	0.00183381	0.00167777	0.00157346	0.00146731	0.000858395
		-0.000491408	0.00249463	0.0022382	0.00262637	0.00263694	0.00212354	0.00247223	0.00229875	0.00227204	0.00234087	0.00242664	0.00232589	0.00212231	0.00188936	0.00201819	0.00206312	0.00169714	0.00162541	0.0016191	0.00136866	0.000848493
		-0.000488708	0.00254924	0.00239615	0.00260065	0.00261281	0.00208769	0.00275991	0.00255114	0.00238728	0.00247536	0.00257823	0.00235227	0.00237888	0.00181511	0.00226308	0.00199812	0.00188394	0.00160231	0.00159408	0.00137794	0.00105865
		-0.000486008	0.00252782	0.0025317	0.00268971	0.0025138	0.00226828	0.00280565	0.00280226	0.00230766	0.00254805	0.00265913	0.00262447	0.00246478	0.00199684	0.00225327	0.00213975	0.00197119	0.00157506	0.0018617	0.00128128	0.00108278
		-0.000483308	0.00262052	0.00255128	0.0029468	0.00243754	0.0025129	0.00268446	0.00258837	0.00230127	0.00253625	0.00274574	0.00277815	0.00226804	0.00222361	0.00206272	0.00216601	0.00198942	0.00145454	0.00190517	0.00140773	0.000954131
		-0.000480608	0.0027952	0.00256963	0.00285184	0.002742	0.002391	0.00290769	0.00260942	0.00249223	0.0025821	0.00285044	0.00274235	0.00242954	0.0021434	0.0021512	0.00227703	0.00214794	0.00179063	0.00170151	0.001605	0.000920848
		-0.000477908	0.00282598	0.00291275	0.00284266	0.00273285	0.00244597	0.00307201	0.00278777	0.00272246	0.00251249	0.0028511	0.00275918	0.00257479	0.00217932	0.00236104	0.00238681	0.00197103	0.00210459	0.0018618	0.00148788	0.00100827
		-0.000475208	0.00287724	0.00294862	0.0029617	0.00261357	0.00264038	0.00287063	0.00288772	0.00271776	0.00259005	0.00279881	0.00293289	0.00267229	0.0024674	0.00224582	0.00250783	0.00227367	0.00188333	0.00191368	0.00146694	0.00111533
		-0.000472508	0.00311014	0.00292786	0.00322255	0.00272566	0.00283177	0.00303465	0.00294978	0.00250063	0.00280887	0.00292808	0.00301091	0.00267526	0.00255653	0.00224886	0.00252736	0.00220337	0.00190435	0.00191415	0.00150572	0.00112142
		-0.000469807	0.0032057	0.00290423	0.00332048	0.00296255	0.00273527	0.00307341	0.00292851	0.00282571	0.00281686	0.00309418	0.00296179	0.00272984	0.00248673	0.00245169	0.00271767	0.00229172	0.00209348	0.00202324	0.00161313	0.00119189
		-0.000467107	0.00327645	0.00310168	0.00327418	0.00336366	0.00287322	0.00315257	0.00322116	0.00289597	0.00297502	0.00311451	0.00316973	0.00255799	0.00265165	0.00259119	0.00262635	0.00257801	0.00222298	0.00213505	0.00155429	0.00114764
		-0.000464407	0.00318449	0.00325448	0.00328292	0.00311011	0.0029998	0.00321708	0.00338288	0.00292182	0.00287705	0.00306449	0.00329709	0.00253739	0.00265992	0.00273012	0.00270139	0.0026448	0.00223521	0.00225381	0.00148063	0.0011336
		-0.000461707	0.00329546	0.00328938	0.0035274	0.00311623	0.00306551	0.0033557	0.00339317	0.00303026	0.00324627	0.00318268	0.00301729	0.00279571	0.00251511	0.00271773	0.00297369	0.00259822	0.00246788	0.00221188	0.00163597	0.00117377
		-0.000459007	0.00333628	0.00327805	0.00345855	0.0032728	0.00298224	0.00321683	0.00344126	0.0029986	0.00313316	0.00317798	0.00316147	0.00299592	0.00245431	0.00272769	0.00265765	0.00261381	0.00240472	0.00228557	0.0016848	0.00132803
		-0.000456307	0.00343382	0.0033598	0.00347622	0.00353526	0.00338362	0.00340185	0.00348121	0.00316672	0.00322203	0.00318841	0.00329234	0.00312479	0.00263893	0.00293247	0.00274099	0.00254404	0.00246218	0.00248117	0.00172889	0.00125833
		-0.000453607	0.00345869	0.00356543	0.00369498	0.00339034	0.0035422	0.00355588	0.00358274	0.00325123	0.00327167	0.00313208	0.0034177	0.00298525	0.00295927	0.00298823	0.00281678	0.00281885	0.00240404	0.00247015	0.00163477	0.0014644
		-0.000450907	0.00372903	0.00350465	0.00378918	0.00374142	0.00346581	0.00352477	0.00375043	0.00339312	0.0033309	0.00333286	0.00341986	0.00311229	0.00290398	0.00286428	0.00304382	0.0027736	0.00237747	0.00227519	0.0018098	0.00154021
		-0.000448207	0.00385258	0.00359145	0.00378608	0.00385771	0.00352244	0.00372485	0.00390697	0.00339295	0.00359752	0.00361312	0.00342832	0.0031634	0.00303387	0.00298635	0.00312951	0.00269325	0.00273501	0.00230018	0.00186374	0.00147651
		-0.000445507	0.00394543	0.00382545	0.00383528	0.00403704	0.00372578	0.00374079	0.00389757	0.00345246	0.00344337	0.00351249	0.0036359	0.00319543	0.00319996	0.00299491	0.00311295	0.00287513	0.00300424	0.00276006	0.00204726	0.00136797
		-0.000442807	0.00392178	0.00379774	0.00401269	0.0037479	0.00364235	0.00376951	0.00374663	0.00343642	0.00353006	0.00361768	0.00384863	0.00311616	0.0032588	0.00303428	0.00313768	0.00300459	0.00277873	0.00274677	0.00189751	0.0013348
		-0.000440107	0.00410124	0.00377586	0.00416374	0.00390625	0.00375268	0.00390879	0.00378793	0.00343512	0.00360739	0.00387525	0.00360782	0.00323143	0.0031024	0.00316413	0.00351799	0.00296805	0.00270891	0.00260211	0.00217654	0.00130124
		-0.000437407	0.00415359	0.00406952	0.00406884	0.0041527	0.0039663	0.00408108	0.00394977	0.0036617	0.00374441	0.00374207	0.0038025	0.00341536	0.00316726	0.00315583	0.00330241	0.0031775	0.00290729	0.0026187	0.00212268	0.00158622
		-0.000434707	0.00422585	0.00415945	0.00414385	0.0041564	0.00410177	0.004144	0.00419795	0.00369766	0.00414762	0.00371933	0.0040157	0.00339622	0.00345195	0.00312418	0.00335276	0.00310005	0.00300362	0.00281505	0.00193695	0.00167536
		-0.000432007	0.0043376	0.0041757	0.00438477	0.00429947	0.00403768	0.00435125	0.00412489	0.00407649	0.00396929	0.00386922	0.00404695	0.00345392	0.00334785	0.00328316	0.00351187	0.00273112	0.00290501	0.00281738	0.00189731	0.00171399
		-0.000429307	0.00438202	0.00423935	0.00447006	0.00445727	0.00425114	0.00431153	0.00414177	0.00404146	0.00389814	0.00396823	0.00392552	0.00366477	0.00321976	0.00327453	0.00357845	0.00291382	0.00293014	0.00286758	0.00228325	0.00152243
		-0.000426607	0.00440889	0.00433439	0.00441667	0.00438772	0.00416766	0.00425184	0.00416725	0.00412173	0.00397234	0.00412534	0.00407652	0.00356016	0.00324174	0.0033291	0.00360464	0.0030666	0.00291721	0.00267055	0.00243051	0.00158467
		-0.000423907	0.00451502	0.00440756	0.00438183	0.00435412	0.00432945	0.00428502	0.00432843	0.0042875	0.00398849	0.00422793	0.00417185	0.00359869	0.00346886	0.00339159	0.00383999	0.00325562	0.00294395	0.0029032	0.00241866	0.00161097
		-0.000421207	0.00464977	0.00446775	0.00461406	0.00453952	0.00448185	0.00426204	0.0043584	0.00413459	0.00423917	0.00435071	0.00437618	0.00372225	0.00361797	0.00354889	0.00373361	0.00328418	0.00301408	0.00283731	0.00217528	0.00174621
		-0.000418507	0.004673	0.00438181	0.0048022	0.00464433	0.00439264	0.00426959	0.00453585	0.00434177	0.00433467	0.00442354	0.00424631	0.00396639	0.00369549	0.00377897	0.00377558	0.00333203	0.00322518	0.00278287	0.00238752	0.00166158
		-0.000415807	0.00485609	0.00469006	0.00477781	0.00467088	0.00442843	0.0044715	0.00477021	0.00408249	0.00439869	0.00463292	0.00436681	0.00399304	0.00361462	0.0039245	0.0038808	0.00343159	0.00323989	0.00280711	0.00254881	0.00159917
		-0.000413107	0.00485373	0.00479119	0.00482556	0.00455862	0.00473462	0.00464502	0.0048915	0.00409226	0.00443086	0.00456613	0.00460506	0.00396401	0.00381397	0.00384161	0.00387044	0.0035492	0.00326506	0.00284831	0.0025221	0.00167848
		-0.000410407	0.00500169	0.00474238	0.00488652	0.00493564	0.00483025	0.00470426	0.00485294	0.0044802	0.00455387	0.00456578	0.00446318	0.00382184	0.00387441	0.00388719	0.00402775	0.00354141	0.00321265	0.00299048	0.00250952	0.00186427
		-0.000407706	0.00511146	0.00496385	0.00496408	0.00498553	0.00475897	0.0049407	0.00496953	0.00474391	0.00461965	0.00478186	0.00436557	0.0039658	0.00384943	0.00387601	0.00427841	0.00372893	0.0033256	0.00306121	0.00259218	0.00162597
		-0.000405006	0.00524537	0.00508623	0.00520056	0.00518621	0.00483167	0.00497948	0.00502266	0.00465486	0.00479688	0.00473398	0.00459143	0.0042356	0.00381395	0.00411563	0.0040831	0.00380895	0.00346345	0.00325441	0.00239656	0.00166685
		-0.000402306	0.00527121	0.0050298	0.00526606	0.00520569	0.00514779	0.00510183	0.0050088	0.00465078	0.00491113	0.00478053	0.00471926	0.00413233	0.0041167	0.00401953	0.00411338	0.00390561	0.0033726	0.00322364	0.00233845	0.00177774
		-0.000399606	0.00541254	0.00502305	0.00556588	0.00516529	0.00521367	0.00526539	0.00503254	0.00478237	0.00477216	0.00475384	0.00483539	0.00415699	0.00414391	0.00407298	0.00405833	0.00388508	0.00348231	0.00317025	0.00258488	0.00168085
		-0.000396906	0.00530507	0.00538606	0.00550948	0.00540487	0.00527153	0.0052978	0.00517261	0.00480506	0.00488418	0.00492393	0.00474804	0.00460557	0.0040966	0.0041518	0.00402998	0.00411654	0.00368455	0.00315489	0.00263166	0.00180445
		-0.000394206	0.00539795	0.00550475	0.00543649	0.00548372	0.00556599	0.0053124	0.00541027	0.00497083	0.00481301	0.00504237	0.00484178	0.00456244	0.00411347	0.00422509	0.00415887	0.0041507	0.00379828	0.0032472	0.00254161	0.00198209
		-0.000391506	0.00546524	0.00549473	0.00542017	0.00556671	0.00523476	0.00532746	0.00542394	0.00494537	0.00501406	0.00499127	0.00482453	0.00448192	0.00423679	0.00431038	0.00437314	0.00387551	0.00362665	0.00355196	0.00276065	0.0016064
		-0.000388806	0.00559402	0.00552099	0.00564471	0.00568941	0.00538277	0.00535532	0.0053082	0.00493715	0.00523893	0.00505117	0.00492227	0.00449441	0.00441212	0.00410519	0.00420491	0.00413466	0.00381935	0.00336237	0.00268765	0.0017425
		-0.000386106	0.00568874	0.00566657	0.00579487	0.00560127	0.00541782	0.00545176	0.00553649	0.0049471	0.00507881	0.0050347	0.00516408	0.0049445	0.00433077	0.00420305	0.00423507	0.00433064	0.00395537	0.00348744	0.00262553	0.00160363
		-0.000383406	0.00573238	0.00575547	0.00576879	0.00559504	0.00560475	0.0054253	0.00573243	0.0051344	0.00511465	0.00494619	0.00505111	0.0047574	0.00439743	0.00431838	0.00427689	0.00416064	0.00394344	0.00349669	0.00263398	0.00184866
		-0.000380706	0.00582012	0.00559307	0.00595081	0.0055638	0.00576765	0.00559826	0.00568318	0.00497348	0.00523962	0.00524207	0.00514092	0.00468191	0.00462919	0.00438519	0.00439473	0.004232	0.00408439	0.00356334	0.00266719	0.00178434
		-0.000378006	0.00596055	0.00558437	0.00596635	0.00556135	0.00567873	0.00561453	0.005646	0.00521654	0.00556899	0.00556864	0.00511772	0.00477767	0.00461254	0.00459494	0.00449884	0.0045273	0.00398907	0.00344013	0.00285962	0.00174883
		-0.000375306	0.00596532	0.00594483	0.00594699	0.00577193	0.00589951	0.0058726	0.00590194	0.00526596	0.00569752	0.00565694	0.00521278	0.00477137	0.00475735	0.00470747	0.00476901	0.00454002	0.00422456	0.00360429	0.00301166	0.00165585
		-0.000372606	0.00601029	0.00612563	0.00611982	0.0057121	0.00613659	0.00599318	0.00585051	0.00532636	0.00569393	0.00555102	0.00533577	0.00482189	0.00486748	0.00456554	0.00477089	0.00452798	0.00442405	0.00359713	0.0028946	0.00185743
		-0.000369906	0.00620182	0.00594119	0.00614847	0.00591927	0.00602398	0.00598375	0.00570477	0.00540684	0.00571313	0.0056529	0.00553925	0.00509964	0.00488856	0.00465294	0.00468612	0.00437093	0.00440734	0.00358112	0.00290608	0.00187528
		-0.000367206	0.00629913	0.00606691	0.00614584	0.00598584	0.00588897	0.00608486	0.00597035	0.00526202	0.0056487	0.0057982	0.00540343	0.005055	0.00468633	0.00473922	0.00468029	0.00451237	0.00446764	0.00362571	0.00307673	0.00179638
		-0.000364506	0.00638623	0.00620443	0.00617348	0.00611779	0.00620128	0.0061545	0.00609656	0.00543886	0.00583931	0.00568494	0.00552266	0.00520655	0.00479108	0.00489042	0.00470499	0.00462054	0.00453401	0.00371279	0.0031283	0.00205201
		-0.000361806	0.00639564	0.00626926	0.00625249	0.00634422	0.00628836	0.00636485	0.00597375	0.00569763	0.0057566	0.00574191	0.00563251	0.00518133	0.00486988	0.00496171	0.0047545	0.00460869	0.0044602	0.0039351	0.00309265	0.00211274
		-0.000359106	0.00664607	0.00635206	0.0065097	0.00623431	0.00630492	0.00637247	0.00599293	0.00574071	0.00601541	0.00582224	0.00556462	0.00526765	0.00492626	0.00515433	0.00489593	0.00462734	0.00435357	0.00388682	0.00320571	0.00197566
		-0.000356406	0.0066361	0.00652924	0.00654063	0.00626043	0.00647202	0.00638982	0.00616194	0.00590933	0.00609417	0.00581652	0.00580113	0.00550543	0.00498978	0.00515743	0.00482335	0.00479833	0.00456028	0.00386506	0.00308544	0.00197636
		-0.000353706	0.00669186	0.00658735	0.00655256	0.00646133	0.00671338	0.00666515	0.00615734	0.00594652	0.00595331	0.00596397	0.00573141	0.00547484	0.00518558	0.00520868	0.00494048	0.00494525	0.00480212	0.00390458	0.00318901	0.00194877
		-0.000351006	0.00675963	0.00657167	0.00675061	0.00647103	0.00680131	0.0065753	0.00617587	0.00589221	0.0060616	0.00569321	0.00596072	0.0055359	0.00543733	0.0053251	0.0050902	0.00487631	0.00466592	0.00427712	0.00317455	0.00198126
		-0.000348306	0.00686116	0.0066086	0.00690994	0.00646054	0.00693388	0.0065058	0.00618236	0.00593221	0.00625553	0.00588709	0.00582391	0.00546497	0.00532994	0.00528364	0.00497989	0.00502625	0.00458218	0.00417209	0.00328735	0.00214855
		-0.000345605	0.00693069	0.00677762	0.00689898	0.00663114	0.00675337	0.00653272	0.00651965	0.00605444	0.00631054	0.00597082	0.00590868	0.00564318	0.00534423	0.00539367	0.0050115	0.00511527	0.00468076	0.0041317	0.00347254	0.00229201
		-0.000342905	0.00696757	0.00688323	0.00687587	0.00670239	0.00698895	0.00680564	0.00662524	0.00617889	0.00620907	0.00601444	0.00607155	0.00592092	0.00514386	0.00543367	0.00503169	0.00502689	0.00478716	0.00430108	0.00341283	0.00224793
		-0.000340205	0.00711885	0.00679833	0.00707547	0.00670636	0.00702281	0.0067831	0.00651881	0.0063494	0.00632874	0.00621093	0.00606841	0.00575509	0.0053054	0.00543686	0.00523977	0.00492857	0.00476996	0.0041031	0.00334855	0.00227711
		-0.000337505	0.00712745	0.00690016	0.00721756	0.00665859	0.00698986	0.00691069	0.00659592	0.00641287	0.0066673	0.00634143	0.00602854	0.00599417	0.00541335	0.00560429	0.00529763	0.00494652	0.00466758	0.00417203	0.00335341	0.00220534
		-0.000334805	0.00718773	0.00711105	0.00722858	0.00689329	0.00713733	0.00708882	0.00659843	0.0063325	0.00669736	0.00638271	0.00604971	0.00590335	0.00554507	0.00577356	0.00531597	0.0052057	0.00494541	0.0041193	0.00347707	0.00218963
		-0.000332105	0.00725032	0.00735276	0.00728929	0.00713908	0.00721982	0.00709206	0.00682259	0.00664935	0.00676613	0.00663713	0.0064101	0.0059367	0.00560939	0.00585564	0.00539078	0.00530203	0.00506469	0.00425015	0.00345861	0.00217994
		-0.000329405	0.00736168	0.0072954	0.00742565	0.00701009	0.00746507	0.00731521	0.00670534	0.00683649	0.00663316	0.00651814	0.00644636	0.00585229	0.00567278	0.00558429	0.00539649	0.00521066	0.00506034	0.0043345	0.00348266	0.00225772
		-0.000326705	0.00747524	0.00735689	0.00757931	0.00711879	0.00739371	0.00723805	0.00668387	0.00665274	0.00660073	0.00648275	0.00629521	0.00621673	0.00549664	0.00551589	0.0054822	0.00528764	0.00498759	0.00436426	0.00366884	0.00209515
		-0.000324005	0.00739987	0.00744619	0.00752669	0.00727829	0.00728003	0.00728002	0.00687856	0.00671405	0.00678224	0.00667254	0.00627222	0.00619608	0.0056592	0.00571159	0.00555576	0.00531032	0.00504623	0.0043585	0.00334094	0.00217553
		-0.000321305	0.00753104	0.00746318	0.00740244	0.00723897	0.00742112	0.00731682	0.00718916	0.00682978	0.00676164	0.00689452	0.00651714	0.00621533	0.00594772	0.00593018	0.00557468	0.00539799	0.00531668	0.00440439	0.00342389	0.00218964
		-0.000318605	0.00764397	0.00744907	0.00763001	0.0074388	0.00753616	0.00735413	0.00715136	0.00683589	0.00684392	0.00684932	0.00661248	0.0062166	0.00590473	0.00579408	0.00563624	0.00555865	0.00516647	0.00430372	0.00356428	0.00212274
		-0.000315905	0.00769108	0.00756035	0.00788644	0.00761735	0.00750249	0.00740509	0.00710145	0.00705303	0.00685536	0.00681681	0.00640084	0.00637976	0.00595001	0.0058511	0.00560248	0.00544888	0.00518549	0.00415314	0.00358344	0.00208073
		-0.000313205	0.00787148	0.00775592	0.00789498	0.00763402	0.00767682	0.00744281	0.00715931	0.00704535	0.00690197	0.00689738	0.00630389	0.00669113	0.00597717	0.00615764	0.0056575	0.0054664	0.00539954	0.0043437	0.00361027	0.0021189
		-0.000310505	0.00799464	0.00790119	0.00797943	0.00757927	0.0079332	0.00753119	0.00716028	0.00709395	0.00695541	0.00681315	0.00675771	0.00661081	0.00627916	0.00603845	0.00572013	0.00562041	0.00535089	0.00433638	0.00360331	0.00217552
		-0.000307805	0.00806273	0.00795528	0.00806285	0.00760934	0.00795838	0.00755002	0.0071969	0.00706725	0.00721629	0.00699884	0.00695133	0.00660907	0.00627542	0.00602126	0.00579053	0.00585757	0.00527064	0.00413514	0.00361055	0.00211337
		-0.000305105	0.00814672	0.00800525	0.00807348	0.00768539	0.00788756	0.00765484	0.0073515	0.00732278	0.00723716	0.00710863	0.00689907	0.00668762	0.00623247	0.00596602	0.00584496	0.00580073	0.00530302	0.00394131	0.00376224	0.00199902
		-0.000302405	0.00809913	0.00825139	0.00806767	0.00792003	0.00795871	0.00765252	0.00757371	0.00734154	0.0073967	0.00715618	0.006909	0.00682278	0.00624109	0.00612897	0.00597689	0.00579876	0.00540026	0.00432901	0.00395586	0.00220463
		-0.000299705	0.00831353	0.00825809	0.00829833	0.00796527	0.00809058	0.00777283	0.00765913	0.00739606	0.00735349	0.00724582	0.00694845	0.00680062	0.00645882	0.00627832	0.00599337	0.00578889	0.00541361	0.00455141	0.00375158	0.00232437
		-0.000297005	0.00834584	0.00829691	0.00840274	0.00793262	0.00802781	0.00799255	0.00759705	0.00756221	0.00752043	0.00739278	0.00719879	0.00686928	0.0064668	0.00626296	0.00615707	0.00577376	0.00561015	0.00451416	0.00371961	0.00234306
		-0.000294305	0.00847878	0.00845578	0.00831515	0.0082327	0.00829676	0.0079266	0.00768358	0.0075053	0.00753092	0.00741305	0.00726416	0.00701288	0.00640468	0.00627348	0.00609238	0.00597335	0.00548055	0.0045516	0.00372349	0.00233021
		-0.000291605	0.00863268	0.00849037	0.00836592	0.0081877	0.00839598	0.00815474	0.00796572	0.00764382	0.007452	0.00749796	0.0073318	0.00714611	0.00654731	0.00646117	0.00606763	0.00598342	0.0056168	0.00471372	0.00378923	0.00235784
		-0.000288905	0.00857716	0.00845008	0.0084677	0.00830093	0.0085212	0.00814649	0.00784698	0.00784984	0.00751603	0.00752279	0.00744687	0.00709804	0.00674088	0.00656312	0.00613561	0.00604103	0.00574814	0.00476175	0.00380339	0.0022275
		-0.000286205	0.00873477	0.00847947	0.00866723	0.00847722	0.00857259	0.00818369	0.00789624	0.0077078	0.00774161	0.0072916	0.00730596	0.00702771	0.00684935	0.00646688	0.00636371	0.00625586	0.00541738	0.00452855	0.00388152	0.00220927
		-0.000283505	0.00891965	0.00859375	0.0086005	0.00856324	0.0086283	0.0081846	0.00798394	0.00802501	0.00789495	0.0076257	0.00740661	0.00732523	0.00662981	0.00653197	0.00625913	0.0063048	0.00555295	0.00494777	0.00389631	0.00219114
		-0.000280804	0.0090318	0.00867395	0.00867448	0.00864195	0.00881793	0.00830572	0.00816738	0.00792538	0.00786259	0.00775601	0.00735457	0.00712153	0.00665815	0.00665228	0.00606625	0.00629966	0.00581684	0.00492162	0.003835	0.0022133
		-0.000278104	0.00897897	0.00874196	0.00861624	0.00861109	0.00897877	0.00844669	0.00822871	0.00802028	0.00794589	0.00767649	0.00740923	0.00719801	0.00691454	0.0067307	0.00604148	0.00630281	0.00568349	0.00482911	0.00377438	0.00227352
		-0.000275404	0.00919487	0.0087951	0.008993	0.00868237	0.00883531	0.00859756	0.00836515	0.00799895	0.00787585	0.00797759	0.00754519	0.00718671	0.00686373	0.00669764	0.00625519	0.00630275	0.00577007	0.0046193	0.0037544	0.00230278
		-0.000272704	0.00915218	0.00883677	0.00888285	0.00874952	0.00881847	0.00861513	0.00825598	0.00809977	0.0080885	0.00800767	0.00770509	0.00740167	0.00672027	0.00690194	0.00632027	0.00637374	0.00581133	0.00467589	0.00404611	0.0023366
		-0.000270004	0.00916814	0.00907456	0.00890086	0.00891967	0.00910622	0.00877916	0.00850909	0.00811172	0.008118	0.00798634	0.00764196	0.00757863	0.00682216	0.00682279	0.00645772	0.00641697	0.00582255	0.00476743	0.00421848	0.00236326
		-0.000267304	0.00923451	0.009148	0.009051	0.00906023	0.00905247	0.00882719	0.00860433	0.00831508	0.00810845	0.00790894	0.00758464	0.00763121	0.00693996	0.00704916	0.00659481	0.00626155	0.00581263	0.00487079	0.00407678	0.00216761
		-0.000264604	0.00941732	0.00918167	0.00915495	0.00905701	0.0091362	0.00873207	0.00868753	0.00835102	0.00833942	0.00813964	0.00767914	0.00776078	0.00683532	0.00702898	0.00661549	0.00607707	0.0058943	0.00486694	0.00405072	0.00214485
		-0.000261904	0.00935627	0.00933303	0.0092572	0.00928091	0.00908689	0.0088205	0.00872854	0.00835802	0.00855434	0.00820578	0.00776709	0.00797607	0.0069317	0.00709713	0.00675624	0.0062431	0.00610168	0.0049069	0.00418129	0.00233155
		-0.000259204	0.00945604	0.00945639	0.00938093	0.00928291	0.00925588	0.00894125	0.00886095	0.00844321	0.00837889	0.00825079	0.0077576	0.0077497	0.00692661	0.00705268	0.00673726	0.00645561	0.00616741	0.00505716	0.00401648	0.00236309
		-0.000256504	0.00959986	0.00947738	0.00947477	0.00920657	0.00943685	0.00910113	0.00897681	0.00859364	0.00851049	0.00846782	0.00792755	0.00782327	0.00718476	0.00703091	0.00665913	0.00620814	0.00609108	0.00514142	0.00393846	0.00241763
		-0.000253804	0.00980124	0.00951804	0.00957031	0.00951973	0.00937444	0.00911908	0.0090189	0.00868415	0.00846673	0.00863996	0.00792087	0.00814026	0.00717751	0.00707774	0.00665366	0.00640626	0.00605087	0.00510163	0.00408736	0.00241546
		-0.000251104	0.00987049	0.00967636	0.00958049	0.00957377	0.00946816	0.00926648	0.00925325	0.00862008	0.00848825	0.00863034	0.00802558	0.00832099	0.00715141	0.00723056	0.00699153	0.00635308	0.00614336	0.00513038	0.0040407	0.00237151
		-0.000248404	0.00983056	0.00974628	0.00977763	0.00959204	0.00956684	0.00952045	0.00937899	0.00876248	0.00873499	0.00856142	0.00806341	0.00803129	0.00721059	0.00728067	0.00691266	0.0064826	0.00615911	0.00521986	0.00399009	0.0021302
		-0.000245704	0.0099272	0.00973324	0.0100378	0.00986422	0.00963623	0.00937386	0.00918859	0.00892725	0.00870746	0.00878555	0.00808548	0.00797645	0.00731465	0.00707089	0.00692064	0.00651431	0.00606765	0.00524102	0.00412021	0.0022072
		-0.000243004	0.0101001	0.00975975	0.0100332	0.00998425	0.00964792	0.00949106	0.0091928	0.00877407	0.00882909	0.008721	0.00810961	0.00836379	0.00762087	0.0073992	0.00695397	0.00653769	0.00612292	0.0050338	0.00408168	0.00234175
		-0.000240304	0.0100597	0.0100869	0.00995565	0.00990469	0.00969819	0.00955095	0.0093888	0.00873647	0.00897231	0.00876797	0.00832314	0.00817306	0.00766546	0.00748599	0.00710502	0.00654487	0.00619413	0.00505502	0.00410373	0.00245701
		-0.000237604	0.0101428	0.0101855	0.0101042	0.00989902	0.00978577	0.00950099	0.00939392	0.00891729	0.00888524	0.00893378	0.00828534	0.00829108	0.00755674	0.00732074	0.0070591	0.00671043	0.00601717	0.00524596	0.0040542	0.00236541
		-0.000234904	0.0102003	0.0100214	0.01024	0.00993074	0.0098736	0.00976204	0.00948392	0.00896643	0.00900336	0.00894121	0.00846278	0.00830051	0.00750129	0.00733425	0.00697299	0.00671144	0.00619079	0.00515156	0.00394998	0.00233692
		-0.000232204	0.0103212	0.0102573	0.0102112	0.0100128	0.0100564	0.00983957	0.00970173	0.00898744	0.00918639	0.00896895	0.0084123	0.00841369	0.00782157	0.00743721	0.00702576	0.00658442	0.0061066	0.0052186	0.00411729	0.00240053
		-0.000229504	0.0103072	0.0104756	0.0102911	0.0103365	0.01003	0.00987522	0.00996188	0.00916251	0.00915435	0.00892723	0.00841729	0.00859273	0.00772742	0.00766139	0.0068043	0.0066804	0.00620944	0.00549522	0.00401169	0.00252662
		-0.000226804	0.0104325	0.0104261	0.0102901	0.0102989	0.010124	0.00977675	0.00988422	0.00918595	0.00918245	0.0089283	0.0086207	0.00845938	0.00789465	0.00766183	0.00700444	0.00673817	0.00628104	0.00545926	0.00403227	0.00242498
		-0.000224104	0.0106399	0.010451	0.0105558	0.0104742	0.0103069	0.00985196	0.00983621	0.00932699	0.00933554	0.00899597	0.00850688	0.00838039	0.00784853	0.00739896	0.0071498	0.0067147	0.00623184	0.00506133	0.00410591	0.00227947
		-0.000221404	0.0106197	0.0104759	0.0104615	0.0104208	0.0103406	0.0100049	0.00999641	0.00950477	0.00921439	0.00902592	0.00854644	0.00842032	0.0080302	0.00756544	0.00704676	0.00673586	0.00635162	0.00512081	0.00397839	0.00223085
		-0.000218703	0.0105966	0.0105923	0.0106416	0.0102675	0.0105908	0.0101337	0.0102106	0.00953557	0.00931345	0.00900199	0.00865643	0.00850991	0.00786672	0.0076765	0.00697686	0.00665491	0.00647451	0.0055051	0.00404936	0.00238084
		-0.000216003	0.0107626	0.0107097	0.0107881	0.0104775	0.0104712	0.010089	0.0100116	0.00971139	0.00938326	0.00912327	0.00872105	0.00839232	0.00803416	0.00777674	0.00709105	0.00707072	0.00634461	0.00535912	0.00402585	0.00234421
		-0.000213303	0.0109151	0.0107816	0.0108079	0.0107019	0.0104939	0.0101929	0.0101028	0.00977475	0.00950205	0.00944544	0.00875215	0.00846267	0.00775936	0.00774259	0.00711937	0.00693358	0.00632877	0.00510209	0.00405685	0.00227812
		-0.000210603	0.0111217	0.0109878	0.0107673	0.0107403	0.0107378	0.0102952	0.0102264	0.00987877	0.00944267	0.00944247	0.00878117	0.00847883	0.00791361	0.00795758	0.00720067	0.00702658	0.00637864	0.005402	0.00405411	0.00227631
		-0.000207903	0.0110434	0.0110804	0.0107512	0.0107723	0.0108811	0.0103512	0.0105568	0.00988121	0.00951165	0.00921851	0.00915965	0.00857571	0.00798647	0.00797186	0.00717419	0.00693553	0.00638994	0.00551752	0.00399598	0.00216108
		-0.000205203	0.0112741	0.0109463	0.0109135	0.0109468	0.0109832	0.0105665	0.0104113	0.00984642	0.00977679	0.00936851	0.00903859	0.00853176	0.0081186	0.00784089	0.00722422	0.00697307	0.00635909	0.00530106	0.0038638	0.00210668
		-0.000202503	0.0112114	0.011053	0.0111021	0.0109963	0.010893	0.0105653	0.0103873	0.00975249	0.00958865	0.00958619	0.00889504	0.00872028	0.00807502	0.00771257	0.00753071	0.00695831	0.00658762	0.00513782	0.00413437	0.00221732
		-0.000199803	0.0112835	0.0112535	0.0110111	0.0110932	0.0110669	0.0105577	0.0105954	0.00988665	0.00964361	0.00957887	0.00902942	0.00870545	0.00802382	0.00782555	0.00725843	0.00703228	0.00652271	0.00533203	0.00404511	0.00239378
		-0.000197103	0.0112742	0.0113621	0.0111547	0.0112714	0.0112585	0.010731	0.0107353	0.0100094	0.00967209	0.00964014	0.00933504	0.00855926	0.00819921	0.00786736	0.0073183	0.00702846	0.00652779	0.00542326	0.00399962	0.0024172
		-0.000194403	0.0113617	0.0113367	0.0111361	0.0111208	0.0112071	0.0106259	0.0106462	0.0100428	0.00973654	0.00955262	0.0091604	0.00855618	0.00811849	0.00773309	0.00748059	0.00687197	0.00649757	0.00548123	0.00415455	0.00215776
		-0.000191703	0.0114845	0.0114066	0.011243	0.0112996	0.0112548	0.010729	0.0104936	0.0100884	0.00993683	0.00967165	0.00916454	0.00892572	0.0082683	0.0077909	0.00759848	0.00700462	0.00635646	0.00534749	0.00396465	0.00209277
		-0.000189003	0.0115526	0.0115923	0.0112947	0.0113129	0.0115817	0.0108923	0.0106239	0.0101702	0.00997558	0.00992459	0.0093253	0.00879188	0.00828494	0.00801426	0.00757412	0.00703939	0.00661513	0.00529247	0.00398803	0.00213137
		-0.000186303	0.0115298	0.0115992	0.0116257	0.0112412	0.011358	0.0109985	0.0107681	0.0103912	0.0101255	0.00979451	0.00945946	0.00877393	0.00806935	0.0079562	0.00759471	0.0070107	0.00645039	0.0054968	0.00394182	0.00207881
		-0.000183603	0.0116415	0.0116332	0.0116285	0.0112155	0.0113608	0.0108943	0.0108759	0.0102579	0.010235	0.00989718	0.0095028	0.00881092	0.00819567	0.00786634	0.00741485	0.00717319	0.00644136	0.00551186	0.00400398	0.00210247
		-0.000180903	0.0117981	0.0115727	0.0117792	0.0115165	0.0113008	0.0110037	0.0108691	0.0103684	0.0101274	0.0100625	0.00934519	0.00895778	0.00827531	0.00807406	0.00748586	0.00722404	0.00636485	0.00520132	0.00397817	0.00201942
		-0.000178203	0.0118707	0.0117457	0.0118087	0.0114357	0.0114848	0.0112052	0.0111106	0.0101626	0.0101983	0.00995767	0.00941237	0.00893433	0.00842103	0.00810422	0.00765247	0.00706408	0.00647451	0.00558517	0.00411407	0.00202284
		-0.000175503	0.0119199	0.0117951	0.0118025	0.0115015	0.0117468	0.0111979	0.0109717	0.0102702	0.0101954	0.0100541	0.00968966	0.00883776	0.00836991	0.00800068	0.00760477	0.00712145	0.00640227	0.00548805	0.00397191	0.00214845
		-0.000172803	0.0120279	0.0118523	0.0120217	0.0116287	0.0116348	0.0112596	0.0108567	0.0104331	0.0101977	0.0100884	0.00959946	0.00895013	0.00844778	0.00810665	0.00765796	0.00697434	0.00633941	0.00515471	0.00393571	0.00214007
		-0.000170103	0.012156	0.0120949	0.01205	0.0115987	0.0116387	0.0114322	0.0111713	0.0105197	0.010446	0.0101585	0.00944917	0.00921401	0.00844781	0.00818887	0.00774771	0.00698829	0.00637147	0.00521039	0.00390279	0.00205064
		-0.000167403	0.0122952	0.0122185	0.0120921	0.0117892	0.0117293	0.0114443	0.0112693	0.01053	0.0104798	0.0100502	0.00964888	0.00925912	0.00843083	0.00821141	0.00750468	0.00713643	0.00654543	0.00525902	0.00391283	0.00205153
		-0.000164703	0.0124942	0.012205	0.0121757	0.0117728	0.0118891	0.0113359	0.011487	0.0106566	0.010425	0.00994005	0.00973366	0.00911232	0.00843398	0.00802711	0.00757574	0.00695856	0.00646727	0.00525159	0.00385654	0.00204319
		-0.000162003	0.0126398	0.0122295	0.0123026	0.0118675	0.0119288	0.011616	0.0113084	0.0106505	0.0104846	0.0103325	0.00952793	0.00904262	0.00862876	0.00817039	0.0075175	0.00695378	0.00636671	0.00515758	0.00392753	0.0018524
		-0.000159303	0.0125741	0.0123436	0.0122879	0.0121308	0.0121391	0.0116038	0.0112247	0.0107004	0.0104847	0.0101572	0.00946064	0.00927227	0.0085011	0.00837222	0.00759556	0.0069596	0.00632699	0.00519385	0.00376264	0.00196926
		-0.000156602	0.0126247	0.0125515	0.0122864	0.0120444	0.0122105	0.0117339	0.0115528	0.0108219	0.0106041	0.0101473	0.00982504	0.00936418	0.0083729	0.00820165	0.00749567	0.0071005	0.00649456	0.00537439	0.0037777	0.00209648
		-0.000153902	0.0127609	0.0125138	0.0124558	0.0122005	0.0122601	0.011656	0.0114767	0.0108949	0.0109309	0.0102585	0.00991987	0.00926676	0.00822229	0.00812601	0.00769412	0.00707045	0.00655879	0.0053208	0.00374742	0.00206131
		-0.000151202	0.0129222	0.0124234	0.0124446	0.0122156	0.0122315	0.0116988	0.0114018	0.0109716	0.0108804	0.0104551	0.00963179	0.00937055	0.00844118	0.008012	0.00770087	0.00699518	0.00627427	0.00512365	0.00363878	0.00215361
		-0.000148502	0.0128959	0.0125659	0.0125649	0.0123243	0.0123096	0.0118506	0.0116582	0.0111289	0.010866	0.0103413	0.00962897	0.00951721	0.00849616	0.00804013	0.00771725	0.00701412	0.00635416	0.0053911	0.00376539	0.00198269
		-0.000145802	0.0129139	0.0128097	0.0126817	0.0122949	0.0125613	0.0118941	0.0119021	0.0113126	0.0108379	0.0102683	0.010095	0.00935443	0.00842353	0.00812818	0.00771482	0.00693569	0.00644229	0.00524966	0.00385928	0.00191784
		-0.000143102	0.0131035	0.0127795	0.0126512	0.012454	0.012549	0.0118882	0.0118413	0.0111974	0.0109345	0.0102723	0.0102465	0.00929436	0.00846562	0.00813257	0.00764714	0.00706531	0.00635898	0.00535253	0.00376851	0.00185613
		-0.000140402	0.0131139	0.0128313	0.012735	0.0125602	0.0125882	0.0119968	0.0117499	0.0110411	0.0110436	0.0104145	0.00995417	0.00929188	0.00836559	0.00824114	0.00770127	0.00687856	0.00622096	0.0052282	0.00376856	0.00186315
		-0.000137702	0.0131529	0.0131385	0.0129859	0.0126013	0.0126418	0.0121913	0.0118801	0.0109915	0.0112548	0.010398	0.010059	0.00930647	0.00842837	0.00810298	0.00754848	0.00691164	0.00623428	0.00520476	0.00372708	0.00193033
		-0.000135002	0.0131902	0.0131709	0.0129906	0.0127983	0.0128706	0.0122611	0.0120436	0.0113544	0.0111236	0.0104689	0.010207	0.00893125	0.00850539	0.00807473	0.00758211	0.0070296	0.00644193	0.00517289	0.00362499	0.00190107
		-0.000132302	0.0133633	0.0131633	0.0130912	0.0127923	0.0128012	0.0122216	0.0120836	0.0114288	0.0113112	0.0107642	0.0102646	0.00916586	0.00863569	0.00813146	0.00760654	0.00673689	0.00627698	0.00506656	0.00366902	0.0017653
		-0.000129602	0.0134876	0.0132768	0.0132059	0.0129397	0.0129053	0.0123373	0.0119708	0.0114408	0.0112534	0.0107779	0.0100711	0.00939145	0.00853204	0.00808962	0.00758885	0.00672345	0.00613631	0.00501442	0.00360488	0.00179579
		-0.000126902	0.0136437	0.0134186	0.0130684	0.0129395	0.0128902	0.0124603	0.0120386	0.0114594	0.0112492	0.0106279	0.0100923	0.00937127	0.00845474	0.00822089	0.00745344	0.00666715	0.00616085	0.00522157	0.00358234	0.00185215
		-0.000124202	0.0135391	0.013372	0.0132953	0.0130105	0.0128533	0.0124433	0.0122437	0.0116498	0.0113493	0.0106258	0.00998999	0.00926025	0.00851082	0.0081503	0.00757528	0.00659898	0.00619047	0.00513779	0.00356215	0.00179307
		-0.000121502	0.01361	0.013259	0.0134867	0.0129693	0.0128945	0.0125812	0.0121193	0.0116298	0.01144	0.010669	0.00991698	0.00942106	0.00845798	0.007899	0.00747576	0.00680208	0.00596202	0.00508757	0.00355595	0.00173474
		-0.000118802	0.0136437	0.0135504	0.0133357	0.0130699	0.0129575	0.0125791	0.0121646	0.0117107	0.0114572	0.0106033	0.009815	0.00944503	0.00842802	0.00810759	0.00726093	0.00674432	0.00582385	0.00495364	0.00345497	0.00166858
		-0.000116102	0.0136137	0.0138728	0.0133566	0.0132675	0.0130724	0.0126471	0.0124171	0.0118314	0.011428	0.0107174	0.00996622	0.00960017	0.00832075	0.00806012	0.00740759	0.00651177	0.00599039	0.00498439	0.00332739	0.00169427
		-0.000113402	0.0138331	0.0138117	0.0135389	0.013151	0.0132066	0.0126381	0.0124006	0.0116458	0.0114156	0.0106808	0.0100149	0.00934135	0.00843786	0.00764035	0.0074061	0.00642411	0.00594503	0.00514639	0.00330163	0.0017293
		-0.000110702	0.0138459	0.0136986	0.0135437	0.0133651	0.0133059	0.0126323	0.0123493	0.0118083	0.0114847	0.0108128	0.00992084	0.00914532	0.0083124	0.00766183	0.00736787	0.00665584	0.00571019	0.00487823	0.00326372	0.0016655
		-0.000108002	0.0140012	0.013859	0.0137318	0.0136143	0.013297	0.0127268	0.0124652	0.0117955	0.0112271	0.0107694	0.00992284	0.00912353	0.00814534	0.00775827	0.00742391	0.00663424	0.00579528	0.00479509	0.00326657	0.00154623
		-0.000105302	0.0140723	0.0141378	0.0138376	0.013628	0.0133365	0.0127502	0.0126493	0.0117177	0.0113693	0.010807	0.00970223	0.00909129	0.00814644	0.00777284	0.00726749	0.00648528	0.00578578	0.00482461	0.00319287	0.00150869
		-0.000102602	0.0140816	0.0141127	0.0140371	0.013532	0.0134931	0.0128853	0.0125232	0.0117266	0.0113329	0.0106998	0.00980318	0.00907421	0.00801334	0.00764108	0.0072689	0.00630058	0.00546576	0.00459192	0.00299002	0.00152028
		-9.99016e-05	0.0141801	0.0140276	0.0141595	0.0135891	0.0134385	0.0130422	0.01249	0.0117181	0.0115012	0.0107077	0.00968171	0.0090193	0.00791359	0.00755742	0.0071832	0.0061634	0.00552275	0.0046128	0.00319247	0.00144674
		-9.72015e-05	0.0144506	0.0141776	0.0141061	0.0135903	0.0134501	0.0130265	0.012628	0.0117854	0.0114755	0.0106226	0.00936147	0.00927617	0.00789533	0.00749066	0.00699525	0.00626064	0.00539723	0.00462675	0.00319677	0.00144515
		-9.45015e-05	0.0144828	0.0143795	0.0142756	0.0135331	0.0136216	0.0130939	0.0128895	0.01206	0.0113057	0.0105102	0.00942324	0.0092302	0.00790755	0.00749968	0.00703897	0.00618737	0.00551284	0.00438106	0.00302984	0.00134658
		-9.18015e-05	0.0145321	0.0143312	0.014228	0.0135736	0.0136249	0.0130331	0.0127229	0.0120273	0.0114566	0.0105328	0.0096888	0.00891125	0.00789105	0.0072855	0.00700596	0.00597959	0.00530874	0.00427464	0.00298762	0.00140626
		-8.91014e-05	0.0146109	0.0144216	0.0142313	0.0137401	0.0135032	0.0130762	0.0124435	0.0118984	0.0115856	0.010598	0.0097589	0.00865208	0.00782928	0.00727618	0.00710695	0.00597215	0.00521719	0.00427078	0.00293983	0.00142703
		-8.64014e-05	0.0146284	0.0145863	0.0141366	0.013818	0.0136708	0.0133565	0.0127495	0.0119117	0.0114172	0.010704	0.00952292	0.00861499	0.00763719	0.00724309	0.00665819	0.00583221	0.00523351	0.00423149	0.00285734	0.00136546
		-8.37013e-05	0.014601	0.0145512	0.0142483	0.013699	0.0138498	0.0133081	0.0127319	0.0119179	0.0110842	0.010583	0.00949471	0.00868028	0.00763519	0.0072474	0.00662099	0.0057237	0.00515676	0.00414034	0.00278106	0.00130629
		-8.10013e-05	0.0148122	0.0146096	0.0143414	0.0139264	0.0138077	0.013309	0.0126814	0.0119306	0.0115266	0.0104422	0.00930423	0.00852833	0.00767924	0.00690387	0.00645422	0.0058076	0.00488622	0.00390724	0.00266877	0.00116862
		-7.83012e-05	0.0148789	0.0145854	0.0144509	0.0140412	0.0136304	0.0132144	0.0127475	0.0119319	0.0115931	0.0104276	0.00904684	0.00840961	0.00752899	0.00702366	0.0063901	0.00560568	0.00473947	0.00388527	0.00254893	0.00129658
		-7.56012e-05	0.0148666	0.0147575	0.0144024	0.0140588	0.0138898	0.0131801	0.0127063	0.011952	0.01144	0.0103518	0.00911672	0.00827912	0.00725706	0.00718476	0.00631026	0.00535282	0.00480231	0.00394062	0.00263098	0.00120368
		-7.29012e-05	0.0149124	0.0148186	0.0143903	0.0139708	0.0138652	0.0132134	0.0127224	0.0118424	0.011271	0.0103077	0.00907446	0.00820149	0.00723494	0.00684596	0.00621619	0.00540107	0.00467542	0.00378144	0.00254846	0.00118753
		-7.02011e-05	0.0149227	0.0148033	0.0145745	0.0141122	0.013887	0.0132756	0.0126547	0.0116892	0.0111589	0.0100759	0.00896171	0.00814449	0.00715086	0.00652087	0.00619119	0.00514644	0.00450015	0.00354613	0.00235337	0.00112272
		-6.75011e-05	0.0150108	0.0148668	0.0145652	0.0141519	0.0138472	0.0132464	0.0126651	0.0115664	0.0111758	0.0102102	0.0087341	0.00830939	0.0069643	0.00642663	0.0060696	0.00491804	0.00441228	0.00329538	0.00228698	0.000989661
		-6.4801e-05	0.015154	0.0149547	0.0144962	0.0142321	0.0139049	0.0131973	0.0127198	0.0115733	0.0112681	0.00996736	0.00854696	0.00807331	0.00665618	0.00636629	0.00563119	0.00494547	0.00436398	0.00324273	0.00236027	0.00116719
		-6.2101e-05	0.0151211	0.0150055	0.0144871	0.0139878	0.0138625	0.013221	0.0125766	0.0117607	0.0108774	0.00978479	0.00846291	0.00796317	0.00666541	0.00603303	0.00561844	0.00477108	0.00433805	0.00320541	0.00231345	0.00109395
		-5.94009e-05	0.0151497	0.0148979	0.0145655	0.0139599	0.0138949	0.0131663	0.0123904	0.0115587	0.0110091	0.00979168	0.00808023	0.0077652	0.00664008	0.00582114	0.0053929	0.00454078	0.00416652	0.00307968	0.00221706	0.000952636
		-5.67009e-05	0.0150749	0.0149703	0.0145996	0.0141114	0.0137492	0.0131328	0.012643	0.0113103	0.0108209	0.00942465	0.00794177	0.00782846	0.00638501	0.00581617	0.00517615	0.00447487	0.00407845	0.00291034	0.00217139	0.0009996
		-5.40009e-05	0.0151442	0.0149638	0.0143738	0.0141016	0.0138559	0.0129854	0.0124429	0.0111488	0.010375	0.00944408	0.00777675	0.00763489	0.00633024	0.00568538	0.0048913	0.00435116	0.0037526	0.00294653	0.0018813	0.00107029
		-5.13008e-05	0.015035	0.0148536	0.0140878	0.0139526	0.0137203	0.012689	0.0121689	0.0110868	0.010301	0.00913902	0.00760273	0.00738148	0.00618499	0.00547113	0.00497326	0.00408159	0.00364969	0.00291097	0.00176533	0.000780827
		-4.86008e-05	0.0151916	0.0148095	0.0142073	0.01401	0.013703	0.0126231	0.0118411	0.0108831	0.0100847	0.00900677	0.00716158	0.00708164	0.00585056	0.00515128	0.00473394	0.00397212	0.00338011	0.00260242	0.00176143	0.000815891
		-4.59007e-05	0.0151355	0.0147312	0.0142873	0.0137837	0.01353	0.0126892	0.0117413	0.0106244	0.00988125	0.00890754	0.00704135	0.00682655	0.0055879	0.00520426	0.004465	0.00378526	0.00335595	0.0025935	0.00164185	0.000701917
		-4.32007e-05	0.01491	0.0147003	0.0139754	0.0135174	0.0133486	0.0125476	0.0116042	0.0103359	0.00954438	0.00838332	0.00687409	0.00661274	0.00539352	0.00487741	0.0042118	0.00352894	0.00325719	0.00262789	0.00140433	0.000684365
		-4.05006e-05	0.0148764	0.0144561	0.0138813	0.0133819	0.0131647	0.0122165	0.0111313	0.0103084	0.0093242	0.0082297	0.00698412	0.00624368	0.00508581	0.00446902	0.0042061	0.00328489	0.00290475	0.00234079	0.0013407	0.000468874
		-3.78006e-05	0.0147785	0.0141953	0.0137233	0.0132229	0.0127026	0.0117724	0.0111593	0.00986276	0.00917082	0.00781387	0.00630725	0.00615246	0.00464191	0.00410175	0.00416651	0.0030363	0.00272445	0.00208243	0.00124558	0.000463949
		-3.51006e-05	0.0144033	0.0139104	0.0130994	0.0131691	0.0124311	0.0114118	0.010962	0.00954195	0.00900795	0.00739996	0.00590142	0.00594407	0.00436957	0.00391291	0.00386968	0.00275836	0.00273371	0.00209628	0.00129423	0.000436897
		-3.24005e-05	0.0140432	0.0135591	0.0127243	0.0127518	0.0121836	0.0106601	0.0107927	0.00906656	0.00860882	0.00719668	0.00557819	0.00547567	0.00426348	0.0038356	0.00351525	0.00247141	0.00251036	0.0020899	0.00134474	0.000527843
		-2.97005e-05	0.0133591	0.0129653	0.0122153	0.0120887	0.0118162	0.0100323	0.0101627	0.00884413	0.00782776	0.00688362	0.00527355	0.00509416	0.00393833	0.00354302	0.00330889	0.00219735	0.00241321	0.00169145	0.00114866	0.000533909
		-2.70004e-05	0.0130973	0.0121687	0.0118135	0.0111254	0.0108453	0.00975956	0.0094338	0.00821535	0.00711333	0.00647874	0.00458115	0.00465477	0.00367401	0.00294255	0.00288477	0.00204952	0.00213656	0.00140361	0.00112556	0.000498168
		-2.43004e-05	0.0126248	0.0113719	0.0110427	0.0109177	0.0100141	0.0091385	0.00922854	0.00795401	0.00682324	0.00596722	0.00431688	0.00432384	0.00312776	0.00265994	0.00256256	0.00221163	0.00189857	0.00131205	0.000917764	0.000510435
		-2.16003e-05	0.0115135	0.01039	0.0103631	0.0102128	0.00915753	0.00784407	0.00804095	0.00732534	0.00644379	0.00531349	0.00407238	0.00379431	0.00274264	0.00243349	0.00219538	0.00183389	0.00182563	0.00112682	0.000841622	0.000683591
		-1.89003e-05	0.0105863	0.00976918	0.00945207	0.00930068	0.00861306	0.00731187	0.0070887	0.00666203	0.00583262	0.00466655	0.00369774	0.00331117	0.00258247	0.00203775	0.00204968	0.00177136	0.00152197	0.00111116	0.000651874	0.00021206
		-1.62003e-05	0.00977768	0.00888768	0.00889675	0.00853608	0.00764104	0.00653734	0.00630515	0.00607878	0.00517946	0.00402535	0.00313142	0.00276803	0.0021783	0.00183382	0.00158115	0.00150068	0.00128508	0.00110048	0.000592599	0.000261879
		-1.35002e-05	0.00816954	0.00776929	0.00749766	0.00756941	0.00663375	0.00541831	0.00503407	0.00510406	0.00430963	0.00370619	0.00260973	0.00226368	0.00194402	0.00181911	0.00136233	0.00115292	0.00128094	0.000810403	0.000455072	0.000150385
		-1.08002e-05	0.0068576	0.00643533	0.00570691	0.00594023	0.0055346	0.00462339	0.00385108	0.00382071	0.00356155	0.0026847	0.00251475	0.00148399	0.00155886	0.00145105	0.000963262	0.00110056	0.0010493	0.000811518	0.000252873	8.69637e-05
		-8.10013e-06	0.00539349	0.00515356	0.00431677	0.00491164	0.00368525	0.00334375	0.00249802	0.00270967	0.00278891	0.00151338	0.00200632	0.000740431	0.00104545	0.000965044	0.000811146	0.000925111	0.000600059	0.000149069	0.000259659	-1.02476e-05
		-5.40009e-06	0.00351027	0.00356514	0.00265756	0.00372073	0.00275917	0.00261257	0.001374	0.00206365	0.00132952	0.00100469	0.0012731	0.000669234	0.000756736	0.00054993	0.000625846	0.000613554	0.000532275	5.72225e-05	0.000309122	-4.5709e-05
		-2.70004e-06	0.00178951	0.00169891	0.000757006	0.00216148	0.00151692	0.00145023	0.000476133	0.00105064	0.000491826	7.83593e-05	0.000788187	5.11249e-05	0.000166176	0.000441876	0.000256354	0.000376752	0.000259851	9.90298e-05	0.000119936	3.13495e-05
		0	-0.000497798	1.80191e-05	-0.000642919	0.000142167	0.000405189	0.000545675	-0.000903594	0.000264195	-0.000233091	-0.000626898	0.000131732	-0.000373369	-0.000172988	-6.61619e-06	-8.0465e-05	3.50781e-05	3.34951e-05	-7.08279e-05	3.19063e-05	-4.21043e-05
		2.70004e-06	-0.00270878	-0.00146388	-0.0017914	-0.00197121	-0.000829811	-0.00031912	-0.00195099	-0.00153848	-0.000656352	-0.00127207	-0.000717487	-0.000648595	-0.000458497	-0.000567876	-0.000362385	-0.000453794	-0.000262858	-0.000191229	-0.000109162	-0.000313092
		5.40009e-06	-0.00461614	-0.00340124	-0.00313356	-0.00307615	-0.00233229	-0.00146011	-0.00222547	-0.0026751	-0.00166362	-0.00167473	-0.00168561	-0.00119682	-0.000853095	-0.000712606	-0.000654221	-0.000556464	-0.000495189	-0.000558993	-0.000153534	-0.000178422
		8.10013e-06	-0.00593581	-0.00529328	-0.00421228	-0.0051962	-0.0044743	-0.00330411	-0.00340878	-0.00357638	-0.00291739	-0.0022439	-0.00189806	-0.00150671	-0.00135342	-0.000804123	-0.00101407	-0.000684247	-0.000686652	-0.000432132	-0.000209684	-0.000189527
		1.08002e-05	-0.00720721	-0.00695337	-0.00550415	-0.00704469	-0.00579668	-0.00457876	-0.00404694	-0.00486403	-0.00370882	-0.00319879	-0.00255849	-0.00198786	-0.00151052	-0.00118151	-0.00134012	-0.00107944	-0.000925477	-0.000595057	-0.000381495	-9.48486e-05
		1.35002e-05	-0.00801645	-0.0080349	-0.00712625	-0.00749385	-0.00685808	-0.00555961	-0.00501607	-0.0056161	-0.00442343	-0.00356787	-0.00322576	-0.0023047	-0.00186243	-0.00150003	-0.00152327	-0.00129621	-0.00145147	-0.000949309	-0.000390096	-0.000266666
		1.62003e-05	-0.00911183	-0.00894318	-0.00838408	-0.00903194	-0.00790865	-0.00636417	-0.00599737	-0.0059344	-0.00521064	-0.00408496	-0.00362374	-0.00274334	-0.00209336	-0.00176647	-0.00200888	-0.00123064	-0.00163746	-0.00108709	-0.000498243	-0.000252146
		1.89003e-05	-0.0107819	-0.0102034	-0.0101923	-0.00997828	-0.00851563	-0.00754781	-0.00713848	-0.0061502	-0.00604044	-0.00434221	-0.00408982	-0.0035064	-0.00243143	-0.00223015	-0.00197305	-0.00178366	-0.00155702	-0.00098371	-0.00058436	-0.000257198
		2.16003e-05	-0.0118478	-0.0114188	-0.0107297	-0.0108504	-0.00951727	-0.00881292	-0.00819213	-0.00688157	-0.0067639	-0.00516063	-0.00449887	-0.00393589	-0.00283836	-0.00270212	-0.00232881	-0.00198229	-0.00177575	-0.0011715	-0.000691045	-0.000440479
		2.43004e-05	-0.0126858	-0.0121568	-0.0114467	-0.0111858	-0.0104597	-0.00960105	-0.00908001	-0.0075939	-0.00724265	-0.00562842	-0.00499655	-0.00424527	-0.00317361	-0.00298265	-0.00265461	-0.00202278	-0.0019922	-0.00141832	-0.000713835	-0.000383653
		2.70004e-05	-0.0134018	-0.0125824	-0.0122164	-0.0120147	-0.0113334	-0.00999543	-0.0094294	-0.00831887	-0.00794663	-0.00598804	-0.0055625	-0.00437478	-0.00345023	-0.00322305	-0.00252339	-0.00230317	-0.00219939	-0.00153045	-0.00095393	-0.000400166
		2.97005e-05	-0.0139591	-0.0130017	-0.0127279	-0.012608	-0.0119603	-0.0106665	-0.00984933	-0.00886744	-0.00868456	-0.00679389	-0.005819	-0.00499461	-0.00387873	-0.00344212	-0.00303062	-0.00245075	-0.00242717	-0.00157129	-0.00118739	-0.000577717
		3.24005e-05	-0.0143684	-0.0137638	-0.0130439	-0.01292	-0.0123589	-0.010955	-0.0102577	-0.00947824	-0.00909333	-0.00710163	-0.00618167	-0.0053388	-0.00415043	-0.00383809	-0.00327411	-0.00288862	-0.00276058	-0.00198026	-0.00134587	-0.000651686
		3.51006e-05	-0.0147072	-0.0141162	-0.0136851	-0.0134737	-0.0130661	-0.0115334	-0.0107695	-0.0100343	-0.00929795	-0.0071024	-0.00666737	-0.00575199	-0.00447714	-0.00422387	-0.00343384	-0.00302338	-0.00277197	-0.00201882	-0.001333	-0.000846309
		3.78006e-05	-0.015053	-0.0144127	-0.0140024	-0.0134767	-0.0133665	-0.0120423	-0.0108181	-0.0104725	-0.00954072	-0.00793914	-0.00725478	-0.00553796	-0.00470082	-0.00443665	-0.00380832	-0.00304873	-0.00290085	-0.00212427	-0.0013703	-0.000642796
		4.05006e-05	-0.0152868	-0.0147503	-0.0143688	-0.0139031	-0.0132644	-0.0124007	-0.0111615	-0.0105944	-0.00975874	-0.00831231	-0.00746892	-0.00630476	-0.0048302	-0.00453988	-0.00428011	-0.00315406	-0.00289975	-0.00232327	-0.00151607	-0.000659141
		4.32007e-05	-0.0153978	-0.0148535	-0.0145654	-0.0141493	-0.0135652	-0.0125467	-0.0116546	-0.0110072	-0.0101324	-0.00859051	-0.0077644	-0.00660412	-0.00517867	-0.00487772	-0.00442238	-0.0036974	-0.00307283	-0.00231631	-0.00164666	-0.000836718
		4.59007e-05	-0.0155038	-0.0149233	-0.0145985	-0.0142929	-0.0137208	-0.0127164	-0.0119988	-0.0111157	-0.0104817	-0.00873793	-0.00796614	-0.00674634	-0.00530348	-0.00527996	-0.00473816	-0.00384348	-0.00347764	-0.00270907	-0.00159186	-0.000856906
		4.86008e-05	-0.0155517	-0.0148678	-0.014652	-0.0145417	-0.0137933	-0.0128185	-0.0120545	-0.0113613	-0.0107992	-0.00919771	-0.00821715	-0.0069985	-0.00570819	-0.00541018	-0.00490905	-0.0039886	-0.00362265	-0.00260193	-0.00183998	-0.000768345
		5.13008e-05	-0.0155711	-0.0150233	-0.0147257	-0.0146176	-0.0139532	-0.0130332	-0.0123864	-0.0112857	-0.0109507	-0.00961424	-0.00842512	-0.00738656	-0.00573607	-0.00544493	-0.00510053	-0.00433695	-0.00368869	-0.00269385	-0.00195538	-0.000904653
		5.40009e-05	-0.0154914	-0.015266	-0.0146991	-0.0147098	-0.0141217	-0.0132806	-0.0127562	-0.0114599	-0.0113774	-0.00985216	-0.00861108	-0.00766945	-0.00607163	-0.00576574	-0.00521249	-0.00449787	-0.00394701	-0.00296597	-0.00195609	-0.00110604
		5.67009e-05	-0.0156226	-0.0153875	-0.014825	-0.0147462	-0.0142888	-0.0132083	-0.0125914	-0.0118021	-0.0114097	-0.0098297	-0.00873547	-0.00762751	-0.00624617	-0.00566471	-0.00538898	-0.00463837	-0.00400852	-0.00310468	-0.00212163	-0.00104943
		5.94009e-05	-0.0155658	-0.0152128	-0.0149378	-0.0147131	-0.0142245	-0.0131928	-0.0125064	-0.0120814	-0.0114567	-0.0101358	-0.00912669	-0.00809356	-0.00651466	-0.00602512	-0.00554653	-0.00456378	-0.00397298	-0.00313053	-0.00217955	-0.00102449
		6.2101e-05	-0.0155722	-0.0151844	-0.0149371	-0.0147088	-0.0142355	-0.0133461	-0.0128153	-0.0119413	-0.0114612	-0.0103982	-0.00908928	-0.00823979	-0.00643988	-0.00649677	-0.00572244	-0.00485726	-0.00437613	-0.00344078	-0.00246604	-0.00107101
		6.4801e-05	-0.0155775	-0.0152994	-0.0149027	-0.0147036	-0.0141876	-0.0134026	-0.0131218	-0.0120601	-0.0116487	-0.010439	-0.00941676	-0.00847446	-0.00668413	-0.00661084	-0.00579112	-0.00486007	-0.00455582	-0.00319971	-0.0025279	-0.0012
		6.75011e-05	-0.015512	-0.0152268	-0.0148547	-0.0144964	-0.0140153	-0.0134089	-0.0130195	-0.0121106	-0.0116835	-0.0105698	-0.00955981	-0.0085676	-0.00695149	-0.00671275	-0.00613915	-0.00515652	-0.00460512	-0.00349661	-0.0024232	-0.00112777
		7.02011e-05	-0.0154345	-0.0151081	-0.0148817	-0.0145418	-0.014137	-0.0133572	-0.0129693	-0.0121906	-0.0118247	-0.01079	-0.00945024	-0.00858315	-0.00718487	-0.00675772	-0.00626751	-0.00531097	-0.00480015	-0.00335051	-0.00258564	-0.00110395
		7.29012e-05	-0.0153162	-0.0151974	-0.0148085	-0.0144318	-0.0141426	-0.0134027	-0.0130108	-0.0121905	-0.0118039	-0.0107486	-0.00965455	-0.00854599	-0.00724454	-0.00682089	-0.00631417	-0.0055074	-0.00502612	-0.0034706	-0.00254497	-0.00124668
		7.56012e-05	-0.0152479	-0.01506	-0.0146842	-0.0144828	-0.0142142	-0.013346	-0.013102	-0.0123559	-0.0118452	-0.0106692	-0.00978935	-0.00862981	-0.00745416	-0.0072657	-0.0064818	-0.00557159	-0.00502238	-0.00377752	-0.00259788	-0.00132275
		7.83012e-05	-0.0153195	-0.0148936	-0.0147565	-0.014502	-0.0141054	-0.0133448	-0.0130541	-0.012233	-0.0118511	-0.010558	-0.00981699	-0.00874261	-0.00750996	-0.00715898	-0.00662843	-0.00548379	-0.00500145	-0.00382228	-0.00269481	-0.00126013
		8.10013e-05	-0.0152225	-0.0149436	-0.0146275	-0.0145271	-0.0139374	-0.0132302	-0.0128892	-0.0120696	-0.0119705	-0.0107726	-0.00992265	-0.00885696	-0.0077966	-0.007154	-0.00671449	-0.00574681	-0.0050555	-0.00381579	-0.00273897	-0.00121454
		8.37013e-05	-0.0149829	-0.0148896	-0.0145171	-0.0143315	-0.013921	-0.0132631	-0.0131683	-0.0120876	-0.0116181	-0.0107925	-0.00993521	-0.0090309	-0.00787975	-0.00726557	-0.0066563	-0.00595034	-0.0052955	-0.00382014	-0.00265145	-0.00149415
		8.64014e-05	-0.0149026	-0.0148321	-0.0144024	-0.0143003	-0.0140102	-0.0133201	-0.0132753	-0.0121158	-0.0115965	-0.0108065	-0.0100132	-0.00927822	-0.00790469	-0.00747792	-0.00670981	-0.00598128	-0.00530928	-0.00428765	-0.00269065	-0.00166217
		8.91014e-05	-0.0148417	-0.0146725	-0.0144912	-0.0143393	-0.0138348	-0.0131527	-0.0130134	-0.0123139	-0.0117191	-0.0107589	-0.00991967	-0.00912963	-0.00804156	-0.00748439	-0.00684065	-0.00605175	-0.00533113	-0.00417712	-0.00284727	-0.0015426
		9.18015e-05	-0.014803	-0.0146342	-0.0145144	-0.0141893	-0.0138482	-0.0131717	-0.0129374	-0.012401	-0.0117403	-0.010727	-0.00994263	-0.00911208	-0.00798202	-0.00761453	-0.00693319	-0.00616671	-0.00554606	-0.00416946	-0.00303688	-0.00134102
		9.45015e-05	-0.0146769	-0.0146548	-0.0144109	-0.0139219	-0.0137654	-0.0132221	-0.0128936	-0.0122259	-0.0117661	-0.0107628	-0.0100557	-0.00929527	-0.00806544	-0.00771175	-0.00700691	-0.00622993	-0.00562628	-0.00441227	-0.00314964	-0.00150359
		9.72015e-05	-0.0146527	-0.0145763	-0.0143401	-0.0140069	-0.0135503	-0.0131423	-0.0127551	-0.0121492	-0.0116845	-0.0106187	-0.0102703	-0.00930282	-0.00814912	-0.0077084	-0.00699404	-0.00623908	-0.00561027	-0.00443676	-0.0030955	-0.00165586
		9.99016e-05	-0.0145659	-0.0144367	-0.0143691	-0.0138454	-0.0136705	-0.0128795	-0.0127064	-0.012113	-0.0116663	-0.010825	-0.0103136	-0.00937254	-0.00815489	-0.00763354	-0.00711634	-0.00626183	-0.00564893	-0.00455164	-0.00307775	-0.00151453
		0.000102602	-0.0144053	-0.0144011	-0.0142332	-0.0136048	-0.0134706	-0.0129002	-0.0127016	-0.0119785	-0.0118596	-0.0109227	-0.0100189	-0.00940432	-0.00811756	-0.00781726	-0.00720866	-0.00635305	-0.00585281	-0.00465021	-0.00317526	-0.00154707
		0.000105302	-0.0144094	-0.0142768	-0.0142263	-0.0136973	-0.0135025	-0.0128695	-0.0126995	-0.0119223	-0.0117302	-0.0107573	-0.0101756	-0.00930906	-0.00822995	-0.00786172	-0.00700574	-0.00643062	-0.00608558	-0.00468638	-0.00309018	-0.00153862
		0.000108002	-0.0143683	-0.0142015	-0.0140178	-0.0137113	-0.0135245	-0.0128499	-0.0126942	-0.0119738	-0.0118846	-0.0107308	-0.0101988	-0.00938685	-0.00819562	-0.00791674	-0.00731005	-0.00645038	-0.00621577	-0.00488963	-0.00300719	-0.00175563
		0.000110702	-0.0142453	-0.0141514	-0.0141231	-0.0133126	-0.0133064	-0.0128493	-0.0126738	-0.011894	-0.0118938	-0.0109835	-0.01015	-0.00940718	-0.00823505	-0.00796314	-0.00742669	-0.00679466	-0.00608931	-0.00472293	-0.00330283	-0.00179816
		0.000113402	-0.0142795	-0.0141094	-0.0139567	-0.0134438	-0.013198	-0.0127466	-0.0125888	-0.0118692	-0.0116846	-0.0110213	-0.0101502	-0.00937437	-0.00823259	-0.00806945	-0.00729658	-0.00690912	-0.00602907	-0.00491436	-0.00329994	-0.00166477
		0.000116102	-0.0140892	-0.0140544	-0.013785	-0.0132484	-0.0132094	-0.0128033	-0.0124407	-0.0119091	-0.0115114	-0.0109036	-0.0102607	-0.00941958	-0.00830759	-0.0080338	-0.00737301	-0.00678039	-0.00621962	-0.00509448	-0.00350604	-0.0017567
		0.000118802	-0.0140586	-0.0139442	-0.0138595	-0.0132657	-0.0130996	-0.0124598	-0.0123226	-0.0117672	-0.0117452	-0.0108456	-0.010264	-0.00958294	-0.00831767	-0.00803085	-0.00741586	-0.00671866	-0.00619087	-0.00508982	-0.00352792	-0.00190464
		0.000121502	-0.0140935	-0.0137648	-0.013706	-0.0131607	-0.0130567	-0.0123594	-0.0122105	-0.011767	-0.0116799	-0.0106729	-0.0101174	-0.00945262	-0.00831764	-0.0080683	-0.00754566	-0.00676071	-0.00609023	-0.00502697	-0.00329105	-0.00176437
		0.000124202	-0.0139664	-0.0137399	-0.0135706	-0.0131174	-0.0129163	-0.0124376	-0.0123665	-0.0116387	-0.0115646	-0.0108768	-0.0101147	-0.0095062	-0.00818492	-0.00816425	-0.00748095	-0.00684855	-0.00621467	-0.00504635	-0.00365859	-0.00182373
		0.000126902	-0.0138376	-0.0136167	-0.0133124	-0.0129135	-0.013016	-0.0123822	-0.0123303	-0.0116654	-0.0116032	-0.0105616	-0.0101902	-0.0095466	-0.00841296	-0.0082062	-0.00742765	-0.00686014	-0.00640866	-0.0052646	-0.00367291	-0.0019757
		0.000129602	-0.013629	-0.0134997	-0.0132831	-0.0129603	-0.0128335	-0.0123745	-0.0121892	-0.011659	-0.0115243	-0.0105206	-0.0101922	-0.00942528	-0.00843935	-0.00801729	-0.00763618	-0.00690905	-0.00624055	-0.00511105	-0.00358066	-0.00192475
		0.000132302	-0.0135909	-0.0134454	-0.0133819	-0.0128761	-0.0126192	-0.0122625	-0.0119848	-0.0117358	-0.0115564	-0.0107646	-0.0101527	-0.00961269	-0.00853565	-0.00818357	-0.00774212	-0.00697494	-0.00625134	-0.00506266	-0.00384937	-0.00197301
		0.000135002	-0.0134713	-0.0134875	-0.0132655	-0.0128036	-0.0126965	-0.0121072	-0.0121175	-0.011648	-0.0115505	-0.0106932	-0.0102722	-0.0095716	-0.00857069	-0.00824804	-0.00762912	-0.00700006	-0.00628296	-0.00529285	-0.00385778	-0.00212878
		0.000137702	-0.0133457	-0.0132817	-0.0130346	-0.0125776	-0.0125813	-0.01225	-0.0121268	-0.0115169	-0.0115382	-0.0105957	-0.0103826	-0.00949021	-0.00832101	-0.00823424	-0.00751273	-0.00694177	-0.00639705	-0.00537503	-0.00368223	-0.0021255
		0.000140402	-0.0134291	-0.0131292	-0.013143	-0.0125123	-0.0123941	-0.0121984	-0.0120451	-0.0115478	-0.0113985	-0.0105805	-0.0102499	-0.00931084	-0.00852067	-0.00827615	-0.00774469	-0.00711626	-0.00627747	-0.00532312	-0.0036158	-0.00201247
		0.000143102	-0.0133467	-0.0130568	-0.0129708	-0.0125771	-0.0124733	-0.0121226	-0.0118785	-0.0114458	-0.0112065	-0.0106491	-0.0101344	-0.00941091	-0.00850184	-0.00829898	-0.00771527	-0.0072477	-0.00632178	-0.00517771	-0.00373523	-0.00198126
		0.000145802	-0.0131765	-0.0130184	-0.0128218	-0.0124551	-0.0124069	-0.0121443	-0.0117723	-0.0113086	-0.0109955	-0.0104084	-0.0101076	-0.00951501	-0.00844947	-0.00815266	-0.00774557	-0.00708007	-0.00652314	-0.00517026	-0.00382107	-0.00222819
		0.000148502	-0.0130802	-0.0130154	-0.0127787	-0.0124432	-0.0123792	-0.0120067	-0.0117853	-0.0111731	-0.0109225	-0.0104124	-0.0099426	-0.00940201	-0.00837016	-0.00829551	-0.00772256	-0.00690019	-0.00651326	-0.00524361	-0.00377749	-0.00219546
		0.000151202	-0.0129418	-0.0128384	-0.0127254	-0.0123365	-0.0122926	-0.0117192	-0.011729	-0.0112663	-0.0111302	-0.0104087	-0.0100768	-0.00923017	-0.00847897	-0.00812617	-0.00778733	-0.00713273	-0.0065123	-0.00546462	-0.00379089	-0.00227725
		0.000153902	-0.0129576	-0.0127177	-0.0127655	-0.0124078	-0.0123356	-0.0115652	-0.0115342	-0.0111296	-0.011075	-0.0104115	-0.009881	-0.00925536	-0.00837667	-0.00816148	-0.00755418	-0.00741567	-0.00637329	-0.00520124	-0.00379983	-0.00220344
		0.000156602	-0.0129105	-0.0126873	-0.0125639	-0.0121179	-0.0120497	-0.0118163	-0.0113822	-0.0110259	-0.0110308	-0.0103648	-0.00972617	-0.00933541	-0.00854799	-0.00812491	-0.00767196	-0.00730994	-0.00660387	-0.00550821	-0.00395727	-0.00212512
		0.000159303	-0.0127618	-0.0127321	-0.0124279	-0.0121959	-0.0120426	-0.011605	-0.0111939	-0.0109245	-0.0108944	-0.0101133	-0.00988191	-0.00926059	-0.00851509	-0.00798566	-0.0076651	-0.00724102	-0.00657812	-0.00551758	-0.00395491	-0.00219004
		0.000162003	-0.0126638	-0.0124331	-0.0125084	-0.0121199	-0.0121064	-0.0114596	-0.0111439	-0.0109344	-0.0108483	-0.0100508	-0.00980302	-0.00893749	-0.00847247	-0.00799773	-0.00781164	-0.00720976	-0.00643868	-0.00547565	-0.00396654	-0.00204464
		0.000164703	-0.0127302	-0.0123912	-0.0123909	-0.0119749	-0.0118703	-0.0113969	-0.0112186	-0.0109306	-0.0108317	-0.0103717	-0.00964676	-0.00909938	-0.00824547	-0.00817584	-0.00780572	-0.00709726	-0.00650883	-0.00533725	-0.00406732	-0.00211975
		0.000167403	-0.0125434	-0.012315	-0.0123095	-0.0121261	-0.0119208	-0.011396	-0.0112859	-0.0107842	-0.0109394	-0.0102587	-0.00980713	-0.00909456	-0.00823855	-0.00816599	-0.00780395	-0.0071432	-0.00645261	-0.00539282	-0.00418805	-0.00237184
		0.000170103	-0.0123757	-0.0121931	-0.0121475	-0.0117929	-0.011777	-0.0114027	-0.0112075	-0.0109138	-0.0106464	-0.0100708	-0.00974555	-0.00909419	-0.00838893	-0.00815707	-0.00768066	-0.00720748	-0.00625945	-0.00549019	-0.00416028	-0.00227912
		0.000172803	-0.0122493	-0.0121637	-0.0121295	-0.0118457	-0.0117451	-0.0113	-0.0109781	-0.0108208	-0.0107361	-0.0102123	-0.00972726	-0.00907443	-0.00819872	-0.00809474	-0.00776211	-0.00719738	-0.00637467	-0.00548825	-0.00405587	-0.00222078
		0.000175503	-0.0123038	-0.0120723	-0.012063	-0.0119362	-0.0116758	-0.0113184	-0.0109501	-0.0108893	-0.0108025	-0.0102252	-0.00975641	-0.00908464	-0.00806583	-0.00805839	-0.00791725	-0.00714441	-0.00650189	-0.00551332	-0.00394592	-0.00229502
		0.000178203	-0.0121959	-0.0119296	-0.0119889	-0.0116488	-0.0116604	-0.0112391	-0.0109527	-0.0107346	-0.0106754	-0.0101237	-0.00976602	-0.0090069	-0.00809873	-0.0080207	-0.0077849	-0.00734014	-0.00650634	-0.00553974	-0.00407234	-0.00234226
		0.000180903	-0.01206	-0.0118648	-0.0120574	-0.0116008	-0.0115447	-0.0111622	-0.0108841	-0.0105665	-0.0106512	-0.00987739	-0.00951738	-0.00863638	-0.00820064	-0.00786917	-0.0077773	-0.00721041	-0.00653565	-0.00560196	-0.00416201	-0.0023798
		0.000183603	-0.0119555	-0.0117591	-0.0118099	-0.0115798	-0.0114057	-0.0110411	-0.0107033	-0.0105663	-0.0104413	-0.0100227	-0.00956592	-0.00886891	-0.00810335	-0.00781716	-0.0078211	-0.00719974	-0.00630731	-0.00541191	-0.00398104	-0.00234611
		0.000186303	-0.0118991	-0.0117897	-0.0117508	-0.011611	-0.0112924	-0.0111552	-0.0106582	-0.0105146	-0.0103125	-0.0098972	-0.00948035	-0.0088781	-0.00807938	-0.0079373	-0.00763479	-0.00716783	-0.00649321	-0.00519959	-0.00420332	-0.00238737
		0.000189003	-0.0117047	-0.0117436	-0.0116257	-0.0113763	-0.0111747	-0.0111552	-0.0105981	-0.0101628	-0.0103226	-0.00974023	-0.0096765	-0.00897001	-0.00801669	-0.0080924	-0.00769931	-0.00715648	-0.00665206	-0.00544351	-0.00422492	-0.00231129
		0.000191703	-0.0115832	-0.0117106	-0.0116088	-0.0112427	-0.0110743	-0.0109717	-0.0105254	-0.0100505	-0.0101507	-0.00988281	-0.0096742	-0.00889902	-0.00811447	-0.00788037	-0.00770452	-0.00728974	-0.0066091	-0.00548238	-0.00414408	-0.00224734
		0.000194403	-0.0115329	-0.0114422	-0.0115886	-0.0110294	-0.010991	-0.0106706	-0.0104039	-0.0100136	-0.0100488	-0.00978641	-0.00903708	-0.00890599	-0.00790745	-0.00790628	-0.00766405	-0.00733594	-0.00636029	-0.00522928	-0.00428253	-0.00230443
		0.000197103	-0.011487	-0.0113468	-0.0112237	-0.0109581	-0.0108069	-0.0107338	-0.010413	-0.0101234	-0.0103224	-0.00973591	-0.0089193	-0.00888491	-0.00792063	-0.00781888	-0.00755405	-0.00725156	-0.00633083	-0.00547835	-0.00429459	-0.0024038
		0.000199803	-0.011345	-0.0112958	-0.0110128	-0.0109132	-0.0109247	-0.0106302	-0.0103864	-0.00996399	-0.00998152	-0.00967472	-0.00928998	-0.00885751	-0.00799062	-0.00780017	-0.00747496	-0.00707989	-0.00629262	-0.00554347	-0.00418278	-0.00227231
		0.000202503	-0.0113128	-0.0111426	-0.011089	-0.0108864	-0.0107638	-0.0104277	-0.0102691	-0.0100389	-0.00995828	-0.00957374	-0.00930352	-0.00860554	-0.00808723	-0.00779933	-0.0074483	-0.00701939	-0.00618262	-0.00540976	-0.00417284	-0.00230133
		0.000205203	-0.0112415	-0.0110832	-0.0110719	-0.0109356	-0.0106375	-0.0104793	-0.0102363	-0.0100266	-0.00976361	-0.00963342	-0.00907998	-0.00878559	-0.00797101	-0.00758747	-0.00740575	-0.00709704	-0.00634745	-0.00540549	-0.00431419	-0.00244102
		0.000207903	-0.0112139	-0.011183	-0.0108531	-0.0105597	-0.0105715	-0.0105503	-0.0101175	-0.0100412	-0.00980586	-0.00936578	-0.0090829	-0.00875394	-0.00797691	-0.00767223	-0.00724238	-0.00707412	-0.00635754	-0.00538835	-0.00414199	-0.00237269
		0.000210603	-0.0110953	-0.0109918	-0.0108128	-0.0104937	-0.0105606	-0.0104197	-0.0101216	-0.00982656	-0.00972826	-0.00932698	-0.00899362	-0.00855252	-0.00792123	-0.00786237	-0.00728891	-0.00692316	-0.00631189	-0.00550229	-0.00411579	-0.00245081
		0.000213303	-0.0110541	-0.0108153	-0.0108125	-0.010514	-0.0104384	-0.0103225	-0.0100548	-0.00970446	-0.00970902	-0.00939876	-0.00909082	-0.00844564	-0.00784638	-0.00755044	-0.00749611	-0.00682168	-0.00615078	-0.00531246	-0.00403391	-0.00239893
		0.000216003	-0.0109434	-0.0107759	-0.0108139	-0.0107245	-0.0104974	-0.0102271	-0.00981828	-0.00946566	-0.0095164	-0.00925717	-0.00891139	-0.00868471	-0.00780483	-0.00755883	-0.00737549	-0.0069096	-0.00615199	-0.00517193	-0.00418197	-0.00250504
		0.000218703	-0.010908	-0.0106923	-0.0105863	-0.01054	-0.0103819	-0.0102161	-0.00983986	-0.00956973	-0.00950785	-0.00919357	-0.00888304	-0.00860698	-0.00773434	-0.00763051	-0.00732946	-0.00691055	-0.00636708	-0.00544889	-0.00424475	-0.0024474
		0.000221404	-0.0108125	-0.01056	-0.0105619	-0.010306	-0.0105029	-0.00997919	-0.00979987	-0.00945382	-0.00949281	-0.00910264	-0.00886904	-0.00835824	-0.0076849	-0.00769183	-0.00729325	-0.00696867	-0.00639197	-0.00546579	-0.00406325	-0.00237942
		0.000224104	-0.0107334	-0.0104935	-0.0104797	-0.0105234	-0.0102474	-0.00986706	-0.00958697	-0.00944145	-0.00931582	-0.0091956	-0.00864393	-0.00847526	-0.00769542	-0.00752328	-0.00729435	-0.00698091	-0.00626023	-0.00534595	-0.00414289	-0.00247467
		0.000226804	-0.0107737	-0.0104815	-0.0103715	-0.0103663	-0.0101513	-0.00995639	-0.00960842	-0.00918113	-0.00911949	-0.00916657	-0.00863997	-0.0084003	-0.00769692	-0.00754624	-0.00717951	-0.00688727	-0.00623632	-0.00531531	-0.00417323	-0.00249251
		0.000229504	-0.0104292	-0.0104267	-0.0102369	-0.0101176	-0.0100621	-0.00994525	-0.00929796	-0.00931604	-0.00927113	-0.00901816	-0.00880947	-0.00848804	-0.00738319	-0.0074866	-0.00707338	-0.00679733	-0.00625962	-0.00525016	-0.00418369	-0.00242054
		0.000232204	-0.0103544	-0.0102219	-0.0102821	-0.00995054	-0.0100039	-0.00974364	-0.00949683	-0.00918285	-0.00930606	-0.00888321	-0.0087883	-0.00809225	-0.00746385	-0.00738696	-0.00702062	-0.00667846	-0.00633052	-0.00545658	-0.00420903	-0.0024485
		0.000234904	-0.010236	-0.00996852	-0.010149	-0.00982947	-0.00982519	-0.00956169	-0.00933184	-0.00917832	-0.00919679	-0.0088562	-0.00855532	-0.00828829	-0.00752421	-0.00734984	-0.00714696	-0.00670637	-0.00610227	-0.0052477	-0.00421641	-0.00240786
		0.000237604	-0.010266	-0.0100775	-0.0101313	-0.00999074	-0.00981421	-0.00947136	-0.00926066	-0.00904672	-0.00905967	-0.00885003	-0.00848731	-0.00820529	-0.00743143	-0.00737942	-0.00706423	-0.00672419	-0.00598746	-0.00512386	-0.00417975	-0.00238668
		0.000240304	-0.0101997	-0.0099225	-0.00998728	-0.00970671	-0.00975839	-0.00940198	-0.00919714	-0.00900219	-0.00899429	-0.0086444	-0.00862269	-0.00810222	-0.00744095	-0.00724805	-0.00702078	-0.00661801	-0.00597699	-0.00518869	-0.00416228	-0.00251459
		0.000243004	-0.010044	-0.0097766	-0.00996058	-0.009522	-0.00968959	-0.00954473	-0.00894851	-0.00894076	-0.00906974	-0.00858699	-0.00848265	-0.00777678	-0.00737168	-0.00711275	-0.00693539	-0.00675384	-0.00593137	-0.0051835	-0.00403586	-0.00249524
		0.000245704	-0.00999183	-0.0098594	-0.00993127	-0.00955207	-0.00973965	-0.0094178	-0.00887619	-0.0087615	-0.00911791	-0.00883467	-0.00821134	-0.00793617	-0.00729318	-0.0070564	-0.0069461	-0.00661433	-0.00593104	-0.00507036	-0.00423601	-0.00249667
		0.000248404	-0.00997336	-0.00987927	-0.00975656	-0.00970697	-0.00954477	-0.00922169	-0.00900503	-0.00856665	-0.0088465	-0.0086865	-0.00809443	-0.00812521	-0.00698128	-0.00723117	-0.00678041	-0.00657815	-0.00610202	-0.00522939	-0.00427268	-0.00241369
		0.000251104	-0.00980825	-0.00973559	-0.00961654	-0.00935236	-0.00942882	-0.00933665	-0.00890643	-0.00851547	-0.00869825	-0.00867076	-0.00815133	-0.00769864	-0.00703237	-0.00727499	-0.00676834	-0.00659021	-0.0061924	-0.00534609	-0.00419593	-0.0026583
		0.000253804	-0.00968639	-0.00949351	-0.0096942	-0.00941187	-0.00944138	-0.00906064	-0.0087741	-0.00841075	-0.00865296	-0.00850877	-0.00803202	-0.00766212	-0.00711105	-0.00707776	-0.00660684	-0.0064295	-0.00609646	-0.00534466	-0.00419822	-0.00262352
		0.000256504	-0.00953785	-0.0095138	-0.00970974	-0.00926039	-0.00916816	-0.00894127	-0.0089577	-0.00824864	-0.00863017	-0.00853846	-0.00790457	-0.00757866	-0.00718175	-0.0069836	-0.00659186	-0.00667635	-0.00596361	-0.00502339	-0.00401662	-0.00255464
		0.000259204	-0.00956613	-0.00942608	-0.00963717	-0.009195	-0.0091269	-0.00902372	-0.00889126	-0.00833458	-0.00845059	-0.00845052	-0.00775817	-0.0077161	-0.00716299	-0.00702456	-0.00671192	-0.00647767	-0.0060506	-0.00510005	-0.00406486	-0.00242372
		0.000261904	-0.0094711	-0.00940465	-0.00921531	-0.00908835	-0.00913386	-0.00888935	-0.00874088	-0.0082268	-0.00861372	-0.0081519	-0.00802456	-0.00740983	-0.00700775	-0.00686347	-0.0067749	-0.00625969	-0.00602479	-0.00528682	-0.00412963	-0.00257504
		0.000264604	-0.00930477	-0.00920734	-0.00925056	-0.00870096	-0.00891804	-0.00852947	-0.00841492	-0.00821619	-0.00850107	-0.00803608	-0.00794091	-0.00750408	-0.00687634	-0.00684229	-0.00668628	-0.00630194	-0.00593883	-0.00509133	-0.00400935	-0.00244163
		0.000267304	-0.00933237	-0.00908102	-0.00914023	-0.00876599	-0.00874224	-0.00847822	-0.00827398	-0.00830761	-0.00837279	-0.00790678	-0.0077143	-0.00757469	-0.00689806	-0.00678779	-0.00662431	-0.0062153	-0.00595415	-0.00489995	-0.00407802	-0.00245865
		0.000270004	-0.00912222	-0.00912001	-0.00911358	-0.0088045	-0.00872454	-0.00847522	-0.00844559	-0.00825238	-0.00843387	-0.00807625	-0.00783939	-0.0076351	-0.00681044	-0.00680622	-0.00641622	-0.00637508	-0.00597996	-0.00497473	-0.00410042	-0.00266738
		0.000272704	-0.00915238	-0.00894721	-0.00891739	-0.0086966	-0.00871293	-0.00859827	-0.00842408	-0.00818399	-0.00799109	-0.00802479	-0.00766229	-0.00741219	-0.00674196	-0.00684299	-0.00639877	-0.00624528	-0.00585055	-0.00512908	-0.00402238	-0.00252001
		0.000275404	-0.00894525	-0.00875534	-0.00886951	-0.00883896	-0.00848859	-0.00843487	-0.00797422	-0.00795909	-0.00808087	-0.00788929	-0.00755532	-0.00715869	-0.00665931	-0.0066322	-0.0067189	-0.00595218	-0.00577551	-0.00516514	-0.00391581	-0.0023128
		0.000278104	-0.00901405	-0.00866989	-0.00874515	-0.00873151	-0.00856256	-0.0081897	-0.00804534	-0.00788798	-0.0080998	-0.00794484	-0.00760778	-0.00726677	-0.00660567	-0.00667557	-0.00646879	-0.00615442	-0.00582919	-0.00487889	-0.00401622	-0.00236955
		0.000280804	-0.00887857	-0.00881506	-0.00869248	-0.00862142	-0.00857085	-0.0080738	-0.00797672	-0.00794673	-0.007961	-0.00783216	-0.00765422	-0.00710924	-0.00652504	-0.00675122	-0.00630346	-0.00619679	-0.00582841	-0.00494673	-0.00388495	-0.00247229
		0.000283505	-0.00880407	-0.00875079	-0.00878182	-0.00827948	-0.00844044	-0.0082175	-0.00776532	-0.0077615	-0.00761742	-0.00765165	-0.007499	-0.00679284	-0.00660761	-0.00656412	-0.00632621	-0.00612574	-0.00590029	-0.00504501	-0.00380215	-0.00233859
		0.000286205	-0.00871242	-0.00854529	-0.00875369	-0.0083344	-0.00834225	-0.00814755	-0.00779278	-0.0076302	-0.00772477	-0.00751986	-0.00745238	-0.00680205	-0.00666324	-0.00650697	-0.00628483	-0.00604379	-0.00572316	-0.0047474	-0.00367093	-0.00232517
		0.000288905	-0.00853328	-0.00841969	-0.00864095	-0.00841126	-0.00809849	-0.00809783	-0.00760414	-0.00760017	-0.00775493	-0.00760263	-0.00716471	-0.00686084	-0.0066145	-0.00653659	-0.0060594	-0.00597118	-0.00564768	-0.00462735	-0.0038062	-0.00236488
		0.000291605	-0.00840354	-0.00841917	-0.00855706	-0.00805287	-0.00812235	-0.00799704	-0.00771279	-0.00757866	-0.00778796	-0.00739994	-0.00733606	-0.00699487	-0.00649965	-0.00648403	-0.00606549	-0.00576478	-0.00569168	-0.00484002	-0.00371376	-0.00226651
		0.000294305	-0.00834631	-0.0082595	-0.00844417	-0.00811898	-0.0082267	-0.00770168	-0.00761395	-0.00729023	-0.00760962	-0.00732676	-0.00732217	-0.00674543	-0.00633958	-0.00642203	-0.00610117	-0.00570733	-0.00553123	-0.00476069	-0.00359932	-0.00229218
		0.000297005	-0.0083023	-0.00809585	-0.00832397	-0.00795255	-0.00798281	-0.00786852	-0.00752712	-0.00734986	-0.00762336	-0.0072388	-0.00699385	-0.00664685	-0.00643416	-0.00639428	-0.00606201	-0.00561464	-0.00552019	-0.00463795	-0.00363043	-0.00227756
		0.000299705	-0.00809767	-0.00822816	-0.00808247	-0.00794019	-0.0079385	-0.00788397	-0.00762692	-0.00730952	-0.00755292	-0.00736842	-0.00690142	-0.00691989	-0.00647926	-0.00643806	-0.00601124	-0.00568282	-0.00533823	-0.00465203	-0.00370862	-0.00234097
		0.000302405	-0.00809342	-0.00816625	-0.00787608	-0.00806085	-0.0078248	-0.00785662	-0.0075597	-0.00735178	-0.00745118	-0.00718403	-0.00710092	-0.00675462	-0.0062126	-0.00635006	-0.00593722	-0.00559548	-0.00535957	-0.00459473	-0.00350719	-0.00233519
		0.000305105	-0.00804703	-0.00794322	-0.00795316	-0.00784073	-0.00778152	-0.00777698	-0.00748704	-0.00719807	-0.00725491	-0.00709746	-0.00709212	-0.00642697	-0.00616457	-0.00613837	-0.00596769	-0.005519	-0.00541214	-0.00454036	-0.00337449	-0.00222136
		0.000307805	-0.0079161	-0.00763199	-0.00798662	-0.0076995	-0.00760836	-0.00752181	-0.00746168	-0.00709426	-0.00747327	-0.00695823	-0.00681228	-0.00669012	-0.00587915	-0.00612075	-0.00599681	-0.00546719	-0.00533206	-0.00453253	-0.00352733	-0.00218655
		0.000310505	-0.00793083	-0.00779325	-0.00782297	-0.00785517	-0.00745975	-0.00741926	-0.00732447	-0.00700848	-0.00720208	-0.00696015	-0.00668269	-0.00664615	-0.00579037	-0.0061249	-0.00588828	-0.00550819	-0.00520363	-0.00449739	-0.00369218	-0.00218672
		0.000313205	-0.00776181	-0.00774182	-0.00782277	-0.00765411	-0.00738979	-0.00737858	-0.00722978	-0.00675819	-0.00694173	-0.00684909	-0.00684054	-0.00646122	-0.00577347	-0.00612404	-0.00557179	-0.00549022	-0.0054278	-0.0045973	-0.00350996	-0.002169
		0.000315905	-0.00771864	-0.00752641	-0.00779258	-0.0074257	-0.00742819	-0.00734727	-0.00722959	-0.00658107	-0.00686311	-0.00684431	-0.00668723	-0.00648389	-0.0059194	-0.0059151	-0.00568454	-0.00532876	-0.00526018	-0.00452705	-0.00359241	-0.00205489
		0.000318605	-0.00749927	-0.00751804	-0.00768172	-0.00748503	-0.00730321	-0.00716075	-0.00701367	-0.00657512	-0.00668404	-0.00674269	-0.00646608	-0.00644734	-0.00595148	-0.00571275	-0.0057509	-0.00551478	-0.00511146	-0.00431388	-0.00354071	-0.00203336
		0.000321305	-0.00740088	-0.00756465	-0.00758212	-0.00724724	-0.00714056	-0.00733118	-0.00715028	-0.00670053	-0.00674207	-0.00678334	-0.00638306	-0.00624804	-0.00573523	-0.00581641	-0.00563657	-0.00523345	-0.00509581	-0.00426719	-0.00334498	-0.00220599
		0.000324005	-0.00740048	-0.00746928	-0.00760116	-0.00705768	-0.00719357	-0.00710546	-0.00711814	-0.00642559	-0.00685993	-0.00672173	-0.00657198	-0.00619298	-0.00579783	-0.00573678	-0.00550584	-0.00518317	-0.00499421	-0.00444417	-0.00356016	-0.00226949
		0.000326705	-0.00735346	-0.00726519	-0.00738482	-0.00703905	-0.00715347	-0.0069719	-0.00684351	-0.00648856	-0.00662547	-0.00667959	-0.00641593	-0.00623932	-0.00579399	-0.00563397	-0.00542053	-0.00509869	-0.00486754	-0.00425096	-0.0033646	-0.00225632
		0.000329405	-0.00719635	-0.00718614	-0.00729412	-0.00702797	-0.0071216	-0.00679573	-0.00687309	-0.00627861	-0.00638394	-0.00656224	-0.00613873	-0.00602341	-0.00562927	-0.00569856	-0.00551186	-0.00507117	-0.00471429	-0.0041957	-0.00329722	-0.00214176
		0.000332105	-0.00711951	-0.00718621	-0.00720426	-0.00699842	-0.00679202	-0.00685938	-0.00677471	-0.00630829	-0.00638147	-0.00641277	-0.00631512	-0.00605095	-0.00555999	-0.00560695	-0.00516666	-0.00514546	-0.00484351	-0.0041602	-0.0033667	-0.00233266
		0.000334805	-0.00700319	-0.00691073	-0.00711982	-0.00668623	-0.00696511	-0.0068025	-0.00682768	-0.00636529	-0.00638896	-0.00629872	-0.00611531	-0.0059237	-0.00551637	-0.00552617	-0.00527267	-0.00487879	-0.00476842	-0.00423094	-0.00329288	-0.00220136
		0.000337505	-0.00708121	-0.00681664	-0.00699103	-0.00677005	-0.00671631	-0.00661136	-0.00670939	-0.00634607	-0.00624569	-0.00637743	-0.00600052	-0.00591349	-0.00554358	-0.00548954	-0.00526834	-0.00489138	-0.00447299	-0.00404576	-0.00328888	-0.00210118
		0.000340205	-0.00694813	-0.00677723	-0.0069514	-0.00676855	-0.00658237	-0.00651153	-0.00682808	-0.00626627	-0.00633578	-0.00648442	-0.00595071	-0.00586437	-0.0052538	-0.00546016	-0.00510388	-0.00490101	-0.00461947	-0.00408364	-0.00311147	-0.00199103
		0.000342905	-0.00671325	-0.00676714	-0.00689112	-0.0066267	-0.00666136	-0.00631494	-0.00655212	-0.00617706	-0.00607586	-0.00624639	-0.00620092	-0.00585972	-0.00545528	-0.00549911	-0.0051577	-0.00491683	-0.0046949	-0.004057	-0.00309884	-0.00210278
		0.000345605	-0.00678048	-0.00665405	-0.00680177	-0.00659656	-0.00685711	-0.00632536	-0.00638515	-0.00624387	-0.00602222	-0.00605208	-0.0059612	-0.005479	-0.00558697	-0.00535259	-0.00507823	-0.0047816	-0.00449838	-0.00403529	-0.00319309	-0.00198206
		0.000348306	-0.00661097	-0.0066015	-0.006654	-0.00657931	-0.0065483	-0.00632006	-0.00634088	-0.00597796	-0.00602603	-0.00603088	-0.00573948	-0.00556797	-0.00548228	-0.00516256	-0.00513751	-0.00489585	-0.00456856	-0.00386712	-0.00317495	-0.00198677
		0.000351006	-0.00654087	-0.00660403	-0.00650628	-0.00645317	-0.00652656	-0.00623419	-0.00630894	-0.00584571	-0.00591612	-0.00576478	-0.00567413	-0.00549093	-0.00533233	-0.00527836	-0.0050343	-0.00479638	-0.0047298	-0.00350983	-0.00294574	-0.00209387
		0.000353706	-0.006396	-0.00660209	-0.00666158	-0.00634146	-0.00638723	-0.00622801	-0.00618449	-0.00580453	-0.00567581	-0.00574267	-0.00563019	-0.00541204	-0.00541947	-0.0052859	-0.00498648	-0.00473811	-0.00455527	-0.00350859	-0.00312029	-0.00194145
		0.000356406	-0.00640839	-0.00638434	-0.00666501	-0.0064064	-0.00640776	-0.00603139	-0.00618096	-0.00566979	-0.00572718	-0.00562303	-0.00563197	-0.00536327	-0.00527515	-0.0051389	-0.00490642	-0.0046994	-0.00447986	-0.0037082	-0.00315422	-0.00191343
		0.000359106	-0.00643127	-0.00618356	-0.0063727	-0.00636524	-0.00624506	-0.00597391	-0.00601384	-0.00557604	-0.00554877	-0.00568469	-0.0055042	-0.00549673	-0.00531196	-0.00502065	-0.00485897	-0.00456443	-0.0044485	-0.00366861	-0.00307467	-0.00188976
		0.000361806	-0.00629286	-0.00625087	-0.00622206	-0.006106	-0.00619747	-0.00606469	-0.00617465	-0.00549058	-0.00561469	-0.00563431	-0.00552935	-0.00538412	-0.00496829	-0.00505874	-0.00479048	-0.00457601	-0.00438557	-0.00361232	-0.00319423	-0.00207473
		0.000364506	-0.006246	-0.00622405	-0.00624115	-0.00602332	-0.00623336	-0.00594114	-0.00599552	-0.00549201	-0.0056927	-0.00539993	-0.00541949	-0.00545567	-0.00503853	-0.00489054	-0.00463979	-0.00454277	-0.00430026	-0.00374895	-0.0030407	-0.00203239
		0.000367206	-0.00613714	-0.005966	-0.00608425	-0.00602755	-0.00609734	-0.00579354	-0.00585233	-0.00545503	-0.00553714	-0.0054999	-0.00529864	-0.00503244	-0.00494585	-0.00478482	-0.00460045	-0.00439593	-0.00427695	-0.00360743	-0.00291807	-0.00182924
		0.000369906	-0.00601888	-0.00573057	-0.00602433	-0.00602718	-0.00584194	-0.00561282	-0.0055248	-0.00530062	-0.00539962	-0.00545773	-0.00511388	-0.00505901	-0.00482455	-0.0047495	-0.00464476	-0.00434077	-0.00411699	-0.00342952	-0.00303445	-0.00170338
		0.000372606	-0.00585961	-0.00565108	-0.00587522	-0.00606625	-0.00588989	-0.00560376	-0.00562296	-0.00526173	-0.00486131	-0.00558298	-0.00513825	-0.00513056	-0.00463178	-0.00475674	-0.00447874	-0.00436207	-0.00391288	-0.00366398	-0.00301172	-0.00194168
		0.000375306	-0.00561504	-0.00578869	-0.00573649	-0.00578319	-0.00589822	-0.00563672	-0.00560152	-0.00517725	-0.00497389	-0.00535832	-0.00530402	-0.00495561	-0.00474983	-0.00478394	-0.00456199	-0.00415094	-0.00394018	-0.00339452	-0.00292292	-0.00185153
		0.000378006	-0.00579895	-0.00555081	-0.00585729	-0.00553277	-0.00582323	-0.00557881	-0.00547139	-0.00514604	-0.00511712	-0.00536552	-0.00544299	-0.00465272	-0.00469111	-0.00464083	-0.00476751	-0.00395873	-0.00393304	-0.00329643	-0.00309227	-0.00168461
		0.000380706	-0.0057016	-0.00541944	-0.00565628	-0.00570512	-0.00584794	-0.00572784	-0.00545492	-0.0047695	-0.0050565	-0.00547089	-0.00508619	-0.00474838	-0.00457885	-0.00461807	-0.00454575	-0.00412172	-0.0038722	-0.00320263	-0.00285419	-0.00162144
		0.000383406	-0.00562439	-0.00543739	-0.00552537	-0.00543368	-0.00554947	-0.00567153	-0.00548878	-0.00497653	-0.00484712	-0.0051844	-0.00509106	-0.00467519	-0.00438207	-0.00459706	-0.00435004	-0.00411979	-0.00400701	-0.0033832	-0.00283422	-0.00170265
		0.000386106	-0.00553427	-0.00549534	-0.00551539	-0.00517403	-0.0054814	-0.00563193	-0.00525868	-0.00482557	-0.00469902	-0.00501046	-0.00489749	-0.00457841	-0.00439988	-0.00440913	-0.00418442	-0.00389777	-0.00391743	-0.00351363	-0.00281486	-0.00175446
		0.000388806	-0.00532649	-0.00534989	-0.00543321	-0.00539197	-0.00558126	-0.00548992	-0.0051886	-0.00468426	-0.0048675	-0.00511057	-0.00477331	-0.00454984	-0.00434252	-0.00425199	-0.00406962	-0.00394547	-0.00365819	-0.00329474	-0.00261305	-0.001759
		0.000391506	-0.00532786	-0.00520937	-0.00548726	-0.00534729	-0.00514091	-0.00523622	-0.00531436	-0.00468292	-0.00470896	-0.00490677	-0.0046731	-0.00475664	-0.00423314	-0.00428273	-0.00410745	-0.00398079	-0.00359283	-0.00304709	-0.00273689	-0.00160327
		0.000394206	-0.00527575	-0.00522576	-0.00537654	-0.00547329	-0.00526874	-0.00524793	-0.00525806	-0.00458356	-0.00443856	-0.00476851	-0.00448114	-0.00459364	-0.0041136	-0.00439354	-0.00391445	-0.00382343	-0.00358031	-0.00324524	-0.00267885	-0.00156694
		0.000396906	-0.00513854	-0.00515378	-0.00515746	-0.00525941	-0.00548718	-0.0050727	-0.00509752	-0.00456781	-0.00437174	-0.00468772	-0.00447459	-0.00417995	-0.0040709	-0.00411917	-0.0039742	-0.00385059	-0.00356813	-0.0033568	-0.00256859	-0.00164193
		0.000399606	-0.00507693	-0.00484728	-0.00517654	-0.00508889	-0.0052659	-0.00490337	-0.00485432	-0.0045882	-0.00421964	-0.0047303	-0.0044854	-0.00406851	-0.00403361	-0.00398326	-0.00389287	-0.00369099	-0.00349326	-0.00326009	-0.00255156	-0.00148127
		0.000402306	-0.00502354	-0.0048601	-0.00517638	-0.0050793	-0.00496978	-0.00505293	-0.00474229	-0.00457546	-0.00424583	-0.00466925	-0.00426751	-0.00417385	-0.00416809	-0.00402393	-0.00378581	-0.00358049	-0.00336879	-0.00304969	-0.00249321	-0.00156956
		0.000405006	-0.0048725	-0.00482546	-0.00497664	-0.00494722	-0.00508932	-0.005018	-0.00474134	-0.00433802	-0.00423292	-0.00444655	-0.00412137	-0.00408374	-0.00401643	-0.00399116	-0.0036886	-0.00364399	-0.00328376	-0.00304181	-0.00236599	-0.00164258
		0.000407706	-0.00472588	-0.00471121	-0.00479	-0.00495113	-0.00494055	-0.00482814	-0.0045185	-0.00439673	-0.00421339	-0.00439318	-0.0042208	-0.00378995	-0.00415198	-0.0040347	-0.0038847	-0.0035559	-0.00332631	-0.00318964	-0.00240428	-0.00169983
		0.000410407	-0.00475108	-0.00461083	-0.00480006	-0.00486874	-0.00477274	-0.00474283	-0.00458391	-0.00425901	-0.00431775	-0.00443449	-0.00409922	-0.00402636	-0.0040321	-0.00386585	-0.00393572	-0.00360117	-0.00311963	-0.00288419	-0.00238673	-0.00147743
		0.000413107	-0.0046828	-0.00451083	-0.00457428	-0.00486965	-0.00459211	-0.00460365	-0.00467688	-0.00412525	-0.00410259	-0.00454065	-0.00411018	-0.00394293	-0.00413112	-0.00379636	-0.00378596	-0.0034975	-0.003121	-0.00297996	-0.00234794	-0.00157061
		0.000415807	-0.00463791	-0.00437668	-0.00431984	-0.00481249	-0.00456102	-0.00482494	-0.00460112	-0.00429612	-0.00406209	-0.00425569	-0.00415017	-0.00360785	-0.00412215	-0.00367786	-0.00362514	-0.00332562	-0.00319624	-0.00301114	-0.00224651	-0.00156333
		0.000418507	-0.00445603	-0.00427356	-0.00451413	-0.00451633	-0.0045528	-0.00479725	-0.0043671	-0.00391258	-0.00394893	-0.00413271	-0.00406979	-0.00348784	-0.00407187	-0.00364964	-0.00356975	-0.00333832	-0.00320254	-0.00309562	-0.00204494	-0.00151591
		0.000421207	-0.00447058	-0.00415554	-0.00437271	-0.00451787	-0.00445723	-0.00441354	-0.00435598	-0.00386697	-0.00375465	-0.00431841	-0.00391318	-0.00368148	-0.00384567	-0.00360193	-0.00352448	-0.00316074	-0.003011	-0.00275805	-0.00196422	-0.00151405
		0.000423907	-0.00430719	-0.00409514	-0.00408783	-0.00449528	-0.00436378	-0.00456042	-0.00455491	-0.00384876	-0.00378361	-0.00430088	-0.00381475	-0.00357954	-0.00360296	-0.00364683	-0.00333804	-0.00313447	-0.00304098	-0.00280585	-0.00213291	-0.00160305
		0.000426607	-0.00425452	-0.00399636	-0.00405682	-0.00445318	-0.00417108	-0.00453314	-0.00438898	-0.00388243	-0.00375101	-0.0040347	-0.00390472	-0.00356998	-0.00362617	-0.00363665	-0.00325397	-0.00321214	-0.00301364	-0.00287898	-0.00221512	-0.00156631
		0.000429307	-0.00408548	-0.00386774	-0.00394732	-0.00427028	-0.00405211	-0.00426518	-0.00418581	-0.00381034	-0.003615	-0.00382163	-0.0037065	-0.00326644	-0.00351323	-0.0033643	-0.003339	-0.00298741	-0.00274152	-0.00282175	-0.00200547	-0.00120009
		0.000432007	-0.0039695	-0.00378942	-0.00395528	-0.00399848	-0.00397964	-0.00404422	-0.00432861	-0.00369644	-0.00338409	-0.00402262	-0.00347607	-0.00343497	-0.00351797	-0.00334373	-0.00330809	-0.0028564	-0.0027072	-0.0025381	-0.00202748	-0.00126245
		0.000434707	-0.00394697	-0.00386109	-0.00366243	-0.00402087	-0.00403942	-0.0038977	-0.00429973	-0.0037407	-0.00349104	-0.0040257	-0.00370936	-0.00340641	-0.00355545	-0.0031689	-0.00309595	-0.00283282	-0.0027494	-0.00267925	-0.00196084	-0.00131875
		0.000437407	-0.00395821	-0.00371584	-0.00374098	-0.00391219	-0.003924	-0.00394427	-0.0041381	-0.00361081	-0.00335327	-0.00371849	-0.00367872	-0.00321661	-0.00345509	-0.00321996	-0.00297018	-0.00287439	-0.00271984	-0.00282446	-0.00187293	-0.00132615
		0.000440107	-0.00396439	-0.00361977	-0.00393657	-0.00367931	-0.00381076	-0.00385559	-0.00395541	-0.00337557	-0.00321017	-0.0036227	-0.00331179	-0.00319265	-0.00332218	-0.00307747	-0.00308031	-0.00263149	-0.00248711	-0.00261315	-0.00200366	-0.00108845
		0.000442807	-0.00370823	-0.00361312	-0.00385476	-0.00367797	-0.00354988	-0.00385638	-0.00359246	-0.00321659	-0.00312994	-0.0036352	-0.0032374	-0.00308732	-0.0031346	-0.00302099	-0.00313979	-0.00279606	-0.00238051	-0.00266869	-0.0019485	-0.00115768
		0.000445507	-0.00361658	-0.0034593	-0.00366411	-0.00358496	-0.00362712	-0.0037514	-0.00385405	-0.00330183	-0.00309617	-0.00352844	-0.00318436	-0.00321733	-0.00293088	-0.00306065	-0.00293421	-0.00288625	-0.00246099	-0.00240489	-0.00179968	-0.00129238
		0.000448207	-0.00355403	-0.00331017	-0.00359662	-0.00341737	-0.00350215	-0.00360102	-0.00369319	-0.00333806	-0.00314307	-0.00343309	-0.00313982	-0.00310532	-0.00308998	-0.00302618	-0.00280608	-0.00267939	-0.00249222	-0.00251978	-0.00176484	-0.00117157
		0.000450907	-0.00355856	-0.00318438	-0.00369414	-0.00349266	-0.00344934	-0.00343959	-0.00352866	-0.00300977	-0.00300429	-0.00338893	-0.00294328	-0.0029257	-0.00295766	-0.00285221	-0.00282768	-0.00267239	-0.00233462	-0.00232785	-0.00189751	-0.00123668
		0.000453607	-0.00353224	-0.00333555	-0.0036105	-0.00340491	-0.00332493	-0.00334643	-0.00335514	-0.00283133	-0.00297457	-0.0033894	-0.00286446	-0.0029503	-0.00311276	-0.00278351	-0.00271762	-0.00264074	-0.00231556	-0.0021742	-0.00167397	-0.00114695
		0.000456307	-0.00346793	-0.00326204	-0.00334989	-0.00321432	-0.00327038	-0.00344096	-0.00345979	-0.00292731	-0.00292569	-0.00320503	-0.00292209	-0.00289221	-0.00290345	-0.00279777	-0.00262927	-0.002645	-0.002456	-0.00220042	-0.00181511	-0.00106254
		0.000459007	-0.00326762	-0.00309787	-0.00343103	-0.00313606	-0.00319236	-0.00344073	-0.00330294	-0.00289927	-0.00293984	-0.00307125	-0.002915	-0.00276732	-0.00306557	-0.00259064	-0.00269789	-0.00240985	-0.00242131	-0.00207271	-0.00184687	-0.000994855
		0.000461707	-0.00318867	-0.00288326	-0.0032713	-0.00295275	-0.00316066	-0.00322597	-0.00297696	-0.00293121	-0.00295704	-0.00317566	-0.00270741	-0.0027799	-0.00291293	-0.00252464	-0.00266519	-0.00239416	-0.00231124	-0.00212876	-0.00171192	-0.00094075
		0.000464407	-0.00306928	-0.00300739	-0.00305383	-0.00293867	-0.00295108	-0.00321876	-0.00301103	-0.00274312	-0.00260474	-0.00307533	-0.00250107	-0.00287478	-0.00272746	-0.0025344	-0.00247138	-0.00236491	-0.00238626	-0.00218324	-0.00179008	-0.0010843
		0.000467107	-0.00299687	-0.0028671	-0.00315194	-0.00286834	-0.00292392	-0.00312735	-0.00312219	-0.00265896	-0.00250379	-0.00299708	-0.00263872	-0.00256394	-0.00277113	-0.00251187	-0.00240737	-0.00232127	-0.00244838	-0.00212528	-0.00168114	-0.00111012
		0.000469807	-0.00284991	-0.00270798	-0.00312819	-0.0025383	-0.00281057	-0.00297852	-0.00305631	-0.002753	-0.00248201	-0.00292401	-0.0025271	-0.00233939	-0.00261949	-0.00237515	-0.00236059	-0.00234355	-0.00227231	-0.00203503	-0.00151123	-0.000866841
		0.000472508	-0.00284471	-0.00257247	-0.00296831	-0.00255642	-0.00281293	-0.00273307	-0.00285363	-0.00260924	-0.00242344	-0.00282879	-0.00230154	-0.00247059	-0.00247564	-0.00239296	-0.0022943	-0.00223155	-0.00201923	-0.00202424	-0.00154003	-0.000973109
		0.000475208	-0.00261928	-0.00266597	-0.00281793	-0.00279194	-0.00262005	-0.00265301	-0.00299545	-0.00253599	-0.00230738	-0.00288928	-0.00237441	-0.00253278	-0.00258441	-0.00233068	-0.00235985	-0.00211797	-0.00202832	-0.00191886	-0.0013838	-0.000983468
		0.000477908	-0.00249524	-0.00262289	-0.00275301	-0.00263342	-0.00258572	-0.00274453	-0.00312997	-0.0025664	-0.00216839	-0.00285907	-0.00238959	-0.00234995	-0.00244665	-0.00225574	-0.00232523	-0.00219048	-0.00197912	-0.00203665	-0.00138789	-0.00107013
		0.000480608	-0.00245685	-0.00242827	-0.00287066	-0.00235481	-0.00252044	-0.00272207	-0.00296393	-0.00258606	-0.00192541	-0.00277191	-0.00226099	-0.00238322	-0.00237222	-0.0021214	-0.00223575	-0.00199327	-0.00191538	-0.00196034	-0.00144004	-0.000784301
		0.000483308	-0.00262543	-0.00227362	-0.00258037	-0.00246003	-0.002513	-0.00255571	-0.00276767	-0.00227887	-0.00204227	-0.00269354	-0.00211369	-0.002251	-0.00206642	-0.0020642	-0.00196043	-0.00202563	-0.00185133	-0.00187924	-0.00151141	-0.000829185
		0.000486008	-0.0024518	-0.00227874	-0.00245175	-0.00246433	-0.00236815	-0.00236239	-0.00271928	-0.00212563	-0.00192565	-0.00265784	-0.0020476	-0.00230672	-0.00213867	-0.00208136	-0.00193222	-0.00206793	-0.00189913	-0.00174597	-0.00132477	-0.000896566
		0.000488708	-0.00226212	-0.0021797	-0.00245483	-0.00226386	-0.00228959	-0.00244181	-0.00264174	-0.00192182	-0.00199829	-0.00234865	-0.00202808	-0.00225834	-0.00214568	-0.00204467	-0.00181854	-0.00191341	-0.00186732	-0.00166283	-0.00132027	-0.00090834
		0.000491408	-0.00211458	-0.00204339	-0.00241867	-0.00200245	-0.00220062	-0.00224223	-0.00244816	-0.00190714	-0.00180148	-0.0022069	-0.00200115	-0.00212799	-0.0021082	-0.00199407	-0.00195696	-0.00173796	-0.0018967	-0.00145473	-0.00119727	-0.000824572
		0.000494108	-0.00214091	-0.00189914	-0.00235415	-0.00186774	-0.00201417	-0.00205009	-0.00220753	-0.00205133	-0.00181841	-0.00217027	-0.0017287	-0.00201228	-0.00185596	-0.00182256	-0.00180774	-0.00184476	-0.00167055	-0.00154656	-0.00122037	-0.000679227
		0.000496808	-0.00192042	-0.0020606	-0.002076	-0.00179053	-0.00185039	-0.00217089	-0.00230759	-0.0018972	-0.00187538	-0.00202518	-0.00153895	-0.00201869	-0.00201203	-0.0017644	-0.00160027	-0.00168214	-0.00167977	-0.00165468	-0.00112478	-0.000616485
		0.000499508	-0.00186349	-0.00192331	-0.00205668	-0.00199404	-0.00185645	-0.00223371	-0.00234032	-0.00176971	-0.00160833	-0.00191189	-0.00169843	-0.00182687	-0.00174559	-0.00174085	-0.00175324	-0.00161196	-0.00157114	-0.00150676	-0.00106334	-0.000722468
		0.000502208	-0.00166949	-0.00181165	-0.00200318	-0.00177924	-0.00200735	-0.00207077	-0.00218058	-0.0016201	-0.00136524	-0.00190848	-0.00175403	-0.0016078	-0.00177945	-0.00160295	-0.00160296	-0.00162172	-0.00143379	-0.001589	-0.00110316	-0.000490496
		0.000504908	-0.00173006	-0.00170873	-0.00194527	-0.00161929	-0.00177634	-0.00186048	-0.00205015	-0.0015687	-0.00134078	-0.0018618	-0.00170613	-0.00163397	-0.00167833	-0.00165909	-0.00149193	-0.00153188	-0.00147945	-0.00145258	-0.00102045	-0.000255873
		0.000507608	-0.00164338	-0.00169497	-0.00176002	-0.00162078	-0.00184734	-0.00173454	-0.00208586	-0.00130817	-0.00133854	-0.00180631	-0.00159452	-0.00155401	-0.00173092	-0.00162102	-0.00148161	-0.00174923	-0.00130634	-0.00129102	-0.0010212	-0.000537469
		0.000510308	-0.00161459	-0.00148945	-0.00160606	-0.00147905	-0.00166379	-0.00175064	-0.00216339	-0.00147308	-0.0013018	-0.00154564	-0.00155641	-0.00140356	-0.00163225	-0.00147078	-0.00136328	-0.00153751	-0.00128897	-0.00128559	-0.000999405	-0.000515872
		0.000513008	-0.00139441	-0.00132097	-0.00162965	-0.00136046	-0.00165029	-0.00172623	-0.00169486	-0.00147442	-0.00131894	-0.00154108	-0.00133099	-0.00150486	-0.00164512	-0.00117791	-0.0013907	-0.00138894	-0.00122387	-0.00132416	-0.000908099	-0.000415052
		0.000515708	-0.00123011	-0.00137119	-0.00159826	-0.00144893	-0.00153945	-0.00166872	-0.00165826	-0.00121787	-0.00127219	-0.00140498	-0.00131515	-0.00145718	-0.00148818	-0.00146199	-0.00130681	-0.00142348	-0.00115224	-0.00108483	-0.000956126	-0.000589698
		0.000518408	-0.00137517	-0.00125828	-0.00155747	-0.0012506	-0.00137232	-0.00178658	-0.00166334	-0.00104025	-0.000963576	-0.00139225	-0.00108566	-0.00129746	-0.00146539	-0.00146071	-0.00135974	-0.00119481	-0.00102782	-0.00116509	-0.000903732	-0.000420799
		0.000521108	-0.00121359	-0.00138545	-0.00151171	-0.00116117	-0.00151167	-0.00171482	-0.0015134	-0.000905799	-0.00104458	-0.0012896	-0.00110898	-0.00119896	-0.00127444	-0.00130227	-0.00116513	-0.00109988	-0.000897091	-0.00103303	-0.000890352	-0.000353737
		0.000523808	-0.00121957	-0.0011835	-0.00123899	-0.00118173	-0.00136308	-0.00141113	-0.00127374	-0.00119099	-0.00105222	-0.0011476	-0.000892737	-0.00118108	-0.00102327	-0.00128945	-0.00107518	-0.00117944	-0.000793324	-0.000715763	-0.000626592	-0.000315871
		0.000526508	-0.00103375	-0.0010498	-0.00113884	-0.0011584	-0.0014599	-0.00130072	-0.00137143	-0.00116539	-0.00108505	-0.00123802	-0.000901445	-0.0012727	-0.00104219	-0.00124646	-0.00114894	-0.00103035	-0.000789578	-0.000875492	-0.000957078	-0.000432977
		0.000529208	-0.000896521	-0.00107069	-0.000964984	-0.000916837	-0.0011632	-0.0012482	-0.00131067	-0.000822011	-0.0010644	-0.00115769	-0.000958497	-0.00111266	-0.00101304	-0.00108079	-0.00102	-0.00104264	-0.000904164	-0.000909859	-0.000843752	-0.000537512
		0.000531908	-0.000833341	-0.000847131	-0.000742104	-0.000662603	-0.000937285	-0.00107942	-0.0012843	-0.000827863	-0.000918981	-0.000851391	-0.000744274	-0.00102052	-0.0010613	-0.000982716	-0.000803768	-0.00106899	-0.000659027	-0.000968979	-0.00073465	-0.000262609
		0.000534608	-0.000836338	-0.000876918	-0.000791216	-0.000709023	-0.000902255	-0.00097911	-0.00107699	-0.000728373	-0.000883704	-0.000927509	-0.000455517	-0.000893043	-0.00076768	-0.000934368	-0.00100895	-0.000960392	-0.000352622	-0.000721414	-0.000532539	-0.000277689
		0.000537309	-0.000722512	-0.000847792	-0.000801245	-0.000764368	-0.000978944	-0.00100958	-0.000925616	-0.000606945	-0.000877308	-0.00101487	-0.000491603	-0.000988788	-0.000823733	-0.000871568	-0.00097636	-0.000839444	-0.00065369	-0.000853739	-0.000515605	-0.000283837
		0.000540009	-0.000673275	-0.000705507	-0.000694234	-0.000405447	-0.000854634	-0.00095374	-0.00097119	-0.000400548	-0.0006777	-0.00066627	-0.000566664	-0.000796237	-0.000632446	-0.000907701	-0.000603917	-0.000938059	-0.000594328	-0.00088613	-0.000479278	-0.000349041
		0.000542709	-0.000584342	-0.000372155	-0.000580456	-0.000281017	-0.000632108	-0.000948511	-0.000920809	-0.000551942	-0.000386483	-0.000643256	-0.000468784	-0.000624919	-0.000766461	-0.000742535	-0.000815967	-0.00074628	-0.000642936	-0.000718276	-0.000299363	-0.00022766
		0.000545409	-0.000451935	-0.000350832	-0.000512432	-0.000280908	-0.000738439	-0.000856495	-0.000804877	-0.000438009	-0.000500555	-0.000622047	-0.000302714	-0.000652062	-0.000636526	-0.00064983	-0.00092129	-0.000589731	-0.000769576	-0.000533514	-0.000355044	-0.000254043
		0.000548109	-0.000327095	-0.000433464	-0.000472499	-0.000154205	-0.000601402	-0.000868627	-0.000911131	-0.000274207	-0.000577898	-0.000530457	-0.000268653	-0.000756828	-0.000564968	-0.000540133	-0.000851795	-0.000522967	-0.000665061	-0.000413253	-0.000424608	-0.000142195
		0.000550809	-0.000459532	-0.000330012	-0.000369488	5.16112e-05	-0.000537096	-0.000729028	-0.000992567	-0.000189327	-0.000555213	-0.000457955	-0.00022611	-0.000513733	-0.00055245	-0.000489078	-0.000691417	-0.000373076	-0.000515111	-0.000596044	-0.000167905	-0.000307471
		0.000553509	-0.000395188	-0.000131741	-0.000261562	-2.32081e-05	-0.000222737	-0.000569293	-0.000456034	-0.000265379	-0.000259263	-0.000253815	-0.000172887	-0.000358782	-0.000372496	-0.000246703	-0.000318053	-0.000387433	-0.000422645	-0.000423243	-0.000283714	-3.79237e-05
		0.000556209	-0.000330751	-0.000160364	-0.000243105	2.14922e-05	-0.000375963	-0.000556499	-0.00023876	-0.000206066	9.55584e-05	-0.000335927	-0.000162191	-0.000192917	-0.000378051	-0.00029838	-0.000363487	-0.000465178	-0.000301581	-0.00021018	-0.000247391	7.21048e-05
		0.000558909	8.32929e-05	-5.36245e-05	-0.000169602	0.00015524	-0.000271402	-0.000629685	-0.00042501	-6.53366e-05	3.73785e-05	-0.000413774	-0.000205945	-0.000309654	-0.000160098	-0.000441069	-0.000406644	-0.000294492	-0.000203672	-0.000369839	-0.000255272	-4.39166e-05
		0.000561609	0.000171672	-3.03749e-05	-2.81746e-05	0.00038186	-0.000181437	-0.000675764	-0.000215962	1.18688e-05	9.38787e-05	-0.00018905	-0.0001329	-0.000199462	-0.000423949	-0.000158721	-0.000169567	-0.00028972	-2.61447e-06	-0.000215595	-0.000297779	-2.81455e-05
		0.000564309	0.00012979	9.17815e-05	-9.31755e-05	0.000230648	-0.000264718	-0.000443849	-6.44484e-05	6.22347e-05	0.000145409	-0.000165384	3.31206e-05	-0.000199792	-0.000573797	-4.53883e-05	-0.000238264	-0.000148387	0.000177909	-0.000171831	-0.000305281	-8.89501e-05
		0.000567009	0.000232107	0.00013204	-2.56632e-07	0.000403632	-7.03514e-05	-0.000276467	5.17582e-05	0.000234803	-8.80832e-06	-0.000148736	0.000126191	-0.000135406	-0.000182761	4.39563e-06	-0.000229211	3.65258e-05	1.04745e-05	-5.86262e-05	-0.000369765	-6.8672e-05
		0.000569709	0.000281616	0.000182579	0.000311987	0.000530825	0.000205331	-9.85103e-05	7.73259e-05	0.000280511	3.89727e-05	6.97838e-05	0.000366752	-0.00027782	-0.000329817	0.000132189	-3.68264e-05	-5.85073e-05	9.74256e-05	-7.44447e-05	-0.000192973	4.54788e-07
		0.000572409	0.000410368	0.000419383	0.000206317	0.000469504	0.000252774	-0.000211402	0.000183033	0.000415433	0.000193141	0.000180333	0.000253027	3.27384e-05	-0.000218343	1.42253e-05	0.000132022	-1.54646e-05	0.000310995	-3.21036e-05	5.2914e-05	8.90981e-06
		0.000575109	0.000346189	0.000497094	0.000210041	0.000633587	0.000286598	-8.11235e-05	0.000347814	0.000406199	0.000340786	0.000200466	0.000453902	-2.12961e-05	-0.000119201	-0.000104342	2.09208e-05	7.56144e-05	0.000304057	0.000193928	4.65664e-05	0.000294069

## Sheet: Fig2_14mK
Fig 2
Temp = 0,01443
dG^1e_sens (e²/h)	Error
0.035166	0.000129833
		dVpl (V)	dG_sens at tau = 0,04 (e²/h)	dG_sens at tau = 0,08 (e²/h)	dG_sens at tau = 0,13 (e²/h)	dG_sens at tau = 0,19 (e²/h)	dG_sens at tau = 0,24 (e²/h)	dG_sens at tau = 0,34 (e²/h)	dG_sens at tau = 0,39 (e²/h)	dG_sens at tau = 0,48 (e²/h)	dG_sens at tau = 0,52 (e²/h)	dG_sens at tau = 0,60 (e²/h)	dG_sens at tau = 0,66 (e²/h)	dG_sens at tau = 0,71 (e²/h)	dG_sens at tau = 0,77 (e²/h)	dG_sens at tau = 0,81 (e²/h)	dG_sens at tau = 0,84 (e²/h)	dG_sens at tau = 0,87 (e²/h)	dG_sens at tau = 0,91 (e²/h)	dG_sens at tau = 0,95 (e²/h)	dG_sens at tau = 0,985 (e²/h)	Column21
		-0.000571181	-0.000274643	-9.1635e-05	-0.000285896	-2.69464e-05	-5.86084e-05	5.27963e-05	-0.000185475	2.23174e-05	-0.000359863	-9.64518e-05	-6.18182e-05	-2.91518e-05	-0.00226119	-1.16474e-05	7.804e-05	-2.32181e-05	1.61615e-05	-6.72729e-05	-0.00016828
		-0.000566981	-0.000234989	-1.93957e-05	-7.09933e-05	0.000102069	6.98566e-05	0.000181482	-9.78161e-06	0.000180765	-0.000146245	-1.62685e-05	7.64915e-05	-7.79664e-06	0.000129033	3.11075e-05	0.000164755	9.01749e-05	7.30503e-05	2.71472e-05	-0.000164218
		-0.000562781	-2.13328e-05	0.000132827	0.000147407	0.000217114	4.56848e-05	0.000304247	0.000147276	0.000357123	-2.47379e-05	0.00019178	0.000147787	0.000118102	0.000192744	0.000144757	0.00030317	0.000175677	0.000142366	1.35818e-05	-0.000114651
		-0.000558581	8.19266e-05	0.000202897	0.000166097	0.000327067	0.000192529	0.000365566	0.000327051	0.000318946	4.60545e-05	0.000369033	0.000313351	0.000234211	0.000295573	0.000294944	0.0003613	0.000232529	0.000189065	6.07324e-05	2.01912e-05
		-0.000554381	0.000190541	0.000339193	0.000291241	0.000522957	0.000441161	0.00042728	0.000401462	0.000429594	0.000209482	0.000384712	0.000515036	0.000353257	0.000453172	0.000390986	0.00043436	0.000408546	0.000245764	0.000106426	-1.0374e-07
		-0.000550181	0.000371098	0.000586272	0.000511104	0.000505714	0.000630782	0.000561527	0.000469825	0.000524716	0.000355967	0.000421154	0.000577438	0.000412851	0.00059027	0.000427141	0.000504631	0.000480234	0.000359778	0.000200404	2.16072e-05
		-0.000545981	0.000420274	0.000746133	0.0006327	0.000521326	0.00074042	0.000655901	0.0005629	0.000819552	0.000547129	0.000519217	0.000710305	0.00054093	0.00067594	0.000575176	0.00065612	0.000560144	0.000468604	0.000322541	0.00011165
		-0.000541782	0.000544825	0.000915559	0.000775333	0.000844493	0.000913457	0.00079302	0.000589795	0.000853445	0.000620132	0.000755172	0.000802485	0.00061413	0.000745365	0.000700914	0.000754894	0.000629516	0.000501295	0.000434881	0.000187356
		-0.000537582	0.000809597	0.00101121	0.000902168	0.0008477	0.000997722	0.000928508	0.000777941	0.000968988	0.000635807	0.000921956	0.000920761	0.000738835	0.000892335	0.000762154	0.000842848	0.000719617	0.000573628	0.000501439	0.000200596
		-0.000533382	0.000834714	0.00100467	0.00112722	0.000879521	0.00115669	0.00112421	0.000791629	0.00103245	0.000854305	0.00103521	0.00112695	0.000921628	0.00092805	0.000922464	0.000990289	0.000817419	0.00059083	0.000586216	0.00028482
		-0.000529182	0.00101645	0.00122301	0.00121059	0.00104991	0.00132042	0.00117869	0.00108001	0.00125973	0.000990851	0.00110643	0.00125176	0.00102387	0.00107976	0.00111066	0.00108008	0.000892165	0.000697427	0.000650802	0.000416859
		-0.000524982	0.0011983	0.00136738	0.00130252	0.00127641	0.00134824	0.00135252	0.00109017	0.00139837	0.00108832	0.00113169	0.00130299	0.0011543	0.00120823	0.00108999	0.00111013	0.00102638	0.000805751	0.000650636	0.000389689
		-0.000520782	0.00139571	0.00148339	0.00133804	0.00125793	0.00143743	0.00148006	0.00129977	0.00138174	0.00116521	0.00126092	0.0014725	0.00121642	0.00128766	0.00120706	0.00125607	0.00112318	0.00089417	0.00080438	0.000404347
		-0.000516582	0.00156217	0.00169698	0.00154477	0.00142232	0.00155874	0.00154163	0.0014384	0.00150179	0.00133567	0.0014155	0.00157793	0.00132667	0.00139324	0.00133954	0.00131626	0.00119924	0.000995546	0.000825811	0.000466557
		-0.000512383	0.00160265	0.00186016	0.00158824	0.00151431	0.00161044	0.00177873	0.00154295	0.00169455	0.00153246	0.00156933	0.00170922	0.00139263	0.00149203	0.001435	0.00143562	0.00135341	0.00109559	0.000833874	0.000516899
		-0.000508183	0.0017107	0.00200868	0.00173514	0.00160094	0.00164383	0.00194325	0.00162361	0.0017425	0.00164376	0.00168531	0.00180728	0.00153139	0.00152838	0.00161729	0.00151853	0.00141396	0.00112719	0.000954517	0.000603815
		-0.000503983	0.00192336	0.00206304	0.00189907	0.00187016	0.00182536	0.00199081	0.0017165	0.00195933	0.00179238	0.0017687	0.00198247	0.00171656	0.00160486	0.00171367	0.00159221	0.00145061	0.00120685	0.00100292	0.000581077
		-0.000499783	0.00205016	0.00225246	0.00219994	0.00183231	0.00196468	0.00213732	0.00193487	0.00201553	0.00186998	0.00185129	0.00203816	0.00181247	0.00169553	0.00179332	0.00169733	0.00145878	0.0013029	0.00109973	0.000605892
		-0.000495583	0.00222915	0.00230887	0.00218865	0.0021233	0.00203856	0.00226442	0.0021178	0.00208061	0.00213734	0.00193322	0.00219823	0.0019315	0.00180629	0.00189988	0.0017819	0.00161837	0.00137684	0.00123349	0.00075028
		-0.000491383	0.00232912	0.00244047	0.00230104	0.00227394	0.00217323	0.00234545	0.00220371	0.00226106	0.00218441	0.00203219	0.0023106	0.00205117	0.00191174	0.00199285	0.00186525	0.00167429	0.00149518	0.0012913	0.00077308
		-0.000487183	0.00240684	0.00262293	0.0024968	0.0023295	0.00238258	0.00242189	0.00222174	0.00235845	0.00230752	0.00207335	0.00236782	0.00215739	0.00198687	0.00202347	0.00194565	0.00178651	0.00154133	0.0013884	0.000730101
		-0.000482984	0.00253586	0.00271662	0.00259719	0.00252937	0.00248319	0.00261066	0.00237683	0.00258646	0.00239169	0.00234794	0.00257302	0.00230241	0.00203429	0.00217012	0.0020427	0.00185166	0.00158237	0.00144725	0.000823778
		-0.000478784	0.00275636	0.00291535	0.00285474	0.00278555	0.00266555	0.00263283	0.0024938	0.00272665	0.00242899	0.00247384	0.00255769	0.00236673	0.00208961	0.00214856	0.00208616	0.00190552	0.00172445	0.00148334	0.000860523
		-0.000474584	0.00290397	0.00291533	0.0029196	0.00285707	0.00280876	0.00280122	0.00261501	0.00272133	0.00252246	0.00256334	0.00275862	0.00247678	0.00218584	0.00223832	0.00212278	0.0019768	0.00182494	0.00158091	0.000913951
		-0.000470384	0.00299059	0.00293137	0.00295951	0.00291652	0.00288838	0.00288186	0.0027806	0.00289727	0.00268676	0.0027236	0.00283762	0.00262266	0.00235289	0.00238093	0.00221669	0.00204384	0.0018247	0.00161119	0.000936592
		-0.000466184	0.00314211	0.00316086	0.00310179	0.00287947	0.0029144	0.00300356	0.0028168	0.00297187	0.00280183	0.00276588	0.00297677	0.0026624	0.00249355	0.00248873	0.00232988	0.00213865	0.00199154	0.00163625	0.000956545
		-0.000461984	0.00325945	0.00333449	0.00343312	0.00313005	0.00311378	0.00313862	0.00294042	0.00301121	0.00286507	0.00298608	0.00306396	0.00279372	0.0026252	0.0025932	0.00244144	0.00217792	0.00198404	0.00168545	0.00102699
		-0.000457784	0.00340814	0.00331646	0.00355541	0.00339267	0.00331044	0.00322725	0.0030832	0.00319634	0.00303513	0.0030818	0.00313625	0.0029061	0.00264146	0.0026951	0.00254358	0.00226406	0.00196591	0.00177095	0.00105363
		-0.000453585	0.00355157	0.0034964	0.00366759	0.00345206	0.0034866	0.00346583	0.00315181	0.00336381	0.00315755	0.00317543	0.00323772	0.00285474	0.0027917	0.00271772	0.00260812	0.00241498	0.00206577	0.00183807	0.00108327
		-0.000449385	0.00362161	0.00365952	0.00386608	0.00355665	0.00356334	0.00355698	0.00330704	0.00339514	0.00327678	0.00328077	0.00335005	0.00304783	0.00285381	0.00275769	0.00271777	0.00248255	0.0021369	0.0019294	0.00112416
		-0.000445185	0.00375991	0.0036831	0.00394576	0.00372461	0.00365414	0.003648	0.00351291	0.00354084	0.00350467	0.00334044	0.00352823	0.00325233	0.00297234	0.00290859	0.0027935	0.00260372	0.00216901	0.00200051	0.00114807
		-0.000440985	0.00390256	0.00382047	0.00410545	0.00382857	0.0038992	0.00369493	0.00374688	0.00361738	0.00355233	0.00346016	0.00360529	0.00328473	0.00308213	0.00296657	0.00279237	0.00271974	0.00232708	0.0020341	0.00123198
		-0.000436785	0.00406383	0.00417029	0.00415886	0.00389316	0.00400642	0.00384454	0.00390995	0.00387602	0.0036474	0.00357667	0.00368069	0.00341445	0.00321964	0.00312201	0.00293843	0.00279878	0.00242064	0.00207917	0.00122469
		-0.000432585	0.00413568	0.00431162	0.0042297	0.00418089	0.00419606	0.00401967	0.00390518	0.00390306	0.00382518	0.00363721	0.00379711	0.00354734	0.00330734	0.00321631	0.00304327	0.00285566	0.00246011	0.00216324	0.00128549
		-0.000428385	0.00428245	0.00427029	0.00432314	0.00415919	0.00421637	0.00403531	0.00405025	0.00404596	0.00395031	0.00372119	0.00379685	0.00362451	0.00345678	0.00325731	0.00307179	0.00297054	0.00253567	0.00222479	0.00137365
		-0.000424186	0.00442004	0.00451714	0.00450994	0.00429571	0.00444764	0.00424987	0.00404245	0.0041978	0.00410934	0.00389004	0.00387803	0.00374761	0.00357399	0.00344944	0.00316216	0.00308704	0.00268794	0.00228386	0.00135366
		-0.000419986	0.00455581	0.00472165	0.00455306	0.00445285	0.00453795	0.00444066	0.00417022	0.0043792	0.00420537	0.00408691	0.00404007	0.00385912	0.00367536	0.00367699	0.00327258	0.00311016	0.00278401	0.00231145	0.00147317
		-0.000415786	0.00468578	0.00481029	0.00474476	0.00454985	0.00466007	0.00452708	0.00429459	0.00447945	0.00429133	0.00414469	0.00408981	0.00397532	0.0038309	0.00372982	0.00341733	0.00319727	0.00288481	0.00235596	0.00152244
		-0.000411586	0.00484303	0.00486317	0.0047389	0.00473906	0.00466482	0.00473007	0.00449092	0.00453321	0.00441572	0.00416654	0.00423078	0.00404746	0.00385453	0.0037735	0.0034139	0.00325136	0.00290525	0.00243089	0.00148607
		-0.000407386	0.00500431	0.00494876	0.0049057	0.00477715	0.00480113	0.00482226	0.00457798	0.00475638	0.00451278	0.00436836	0.00435455	0.00417631	0.00391864	0.0038777	0.00352529	0.00334668	0.00300369	0.00241981	0.00154443
		-0.000403186	0.00503635	0.00519966	0.00504379	0.00496774	0.00487945	0.00486355	0.00475567	0.00478696	0.00453593	0.004496	0.00443399	0.00422603	0.0039732	0.00384729	0.00362491	0.00341934	0.00310183	0.00255929	0.00155354
		-0.000398986	0.00520955	0.00534102	0.00516457	0.00503395	0.00482533	0.00501151	0.00491156	0.00489146	0.0046072	0.00467904	0.00446275	0.00438924	0.00406398	0.00399051	0.00367532	0.00351352	0.0031368	0.00263842	0.00158725
		-0.000394787	0.0053852	0.00546083	0.00530211	0.00523442	0.00513678	0.00513038	0.00497011	0.00505227	0.00481316	0.00473573	0.00457318	0.00445494	0.00416446	0.00406511	0.00374868	0.00369265	0.00313147	0.00271154	0.00165447
		-0.000390587	0.00555167	0.00564227	0.00550032	0.00524315	0.00533243	0.00532425	0.00516045	0.00511078	0.00487288	0.00490107	0.00468248	0.00453232	0.00429129	0.00413597	0.00383514	0.00376917	0.00324108	0.00267232	0.00169917
		-0.000386387	0.00568274	0.00567607	0.00561989	0.00538164	0.00538253	0.00547858	0.00526028	0.00530072	0.00512377	0.00498409	0.00480329	0.00471353	0.00439373	0.00425146	0.00395423	0.00377888	0.0033074	0.00274471	0.00166836
		-0.000382187	0.00576102	0.00575332	0.00573255	0.0055859	0.00550354	0.00543828	0.00547051	0.00549864	0.00533817	0.00501537	0.00498881	0.00483946	0.00451605	0.00430718	0.00398083	0.0038767	0.00339952	0.0028106	0.00173259
		-0.000377987	0.0060077	0.00601989	0.00596406	0.00572564	0.00557034	0.00555616	0.00563706	0.00544681	0.00543577	0.00517738	0.00509111	0.00482694	0.00461776	0.00437833	0.00407758	0.00399857	0.0034871	0.00281163	0.00171668
		-0.000373787	0.00610691	0.00620832	0.00606668	0.00582547	0.00579441	0.00580764	0.00562752	0.00557572	0.00553468	0.00533844	0.00521955	0.00496652	0.00473641	0.00449484	0.00416833	0.00407469	0.00350356	0.00289845	0.0017742
		-0.000369587	0.00620455	0.00622942	0.00604703	0.00604559	0.00596649	0.0057891	0.00566901	0.00574178	0.00558379	0.00552442	0.00538139	0.00509282	0.00484497	0.00460382	0.004335	0.0041463	0.00357568	0.00298555	0.00186305
		-0.000365388	0.00641315	0.00640282	0.00609758	0.0060788	0.00605627	0.00589543	0.00589343	0.00575386	0.00567513	0.0055654	0.00543818	0.00517542	0.00491181	0.00465338	0.00438737	0.00422882	0.00369099	0.00299915	0.00187491
		-0.000361188	0.00651329	0.00640186	0.00632853	0.00623443	0.00613074	0.00602431	0.00597825	0.00599594	0.00570879	0.00572586	0.00551663	0.00525	0.00498553	0.00476094	0.0044003	0.00432385	0.00367018	0.00301553	0.00192154
		-0.000356988	0.00652238	0.00674826	0.0064808	0.00648087	0.00620988	0.00622379	0.00610423	0.00605136	0.00583587	0.00576498	0.00567447	0.00524046	0.00505929	0.0048463	0.00457306	0.00442432	0.00376884	0.00305955	0.00195401
		-0.000352788	0.00675285	0.00684402	0.00664669	0.00647921	0.00640022	0.00626223	0.00627282	0.00606025	0.00603713	0.00587063	0.00570613	0.00547219	0.00515784	0.00486683	0.00467851	0.004554	0.00383286	0.00305389	0.00191096
		-0.000348588	0.0069684	0.00691852	0.00677495	0.00673396	0.00662207	0.00635489	0.00635698	0.00627324	0.00609102	0.00596504	0.0058139	0.00564842	0.00516877	0.00505076	0.0047586	0.00455397	0.00388075	0.00319061	0.00190906
		-0.000344388	0.00706787	0.00692566	0.00685093	0.00684161	0.00683075	0.00639225	0.00656518	0.00649635	0.00620527	0.00601316	0.00594111	0.00569083	0.00536479	0.00512441	0.00484969	0.00460712	0.0039828	0.00324879	0.00196652
		-0.000340188	0.00724317	0.00707523	0.00701845	0.00687826	0.0068883	0.00660746	0.00659599	0.00670018	0.00625769	0.00606516	0.00605328	0.0057509	0.00541364	0.0051433	0.0049683	0.00468323	0.00400178	0.00334063	0.00197777
		-0.000335989	0.00727594	0.00725086	0.00722587	0.00696629	0.00696752	0.00678947	0.00664992	0.00677592	0.00634679	0.00622561	0.00617628	0.00597937	0.00554264	0.00529196	0.00493265	0.00474776	0.00403876	0.00339409	0.00200864
		-0.000331789	0.00742625	0.00722196	0.00717968	0.00692994	0.00702586	0.00677457	0.00683616	0.0068054	0.00655443	0.00631578	0.00623771	0.00602671	0.00565806	0.00532911	0.00501542	0.00481457	0.00414886	0.0034348	0.00202317
		-0.000327589	0.00758118	0.00752552	0.00730901	0.00722866	0.00721892	0.00691061	0.00694296	0.00689932	0.00671519	0.00642676	0.00631152	0.00608581	0.00578909	0.00530802	0.00506382	0.00491921	0.00422761	0.00340296	0.00204298
		-0.000323389	0.00767114	0.00766789	0.00742435	0.0072971	0.00733045	0.00715934	0.00692931	0.00701565	0.00679179	0.00647698	0.00641675	0.00618541	0.00595434	0.0054329	0.00511669	0.0049867	0.00423935	0.00347795	0.00209162
		-0.000319189	0.00775285	0.00772765	0.00758031	0.00741237	0.00745589	0.00726078	0.00719106	0.00710659	0.00689479	0.00666363	0.00653376	0.00614165	0.00599022	0.00554886	0.00518745	0.00503986	0.00431114	0.00357967	0.00209814
		-0.000314989	0.0079359	0.0078454	0.00767029	0.00752295	0.00760766	0.00746083	0.00737951	0.0071113	0.00704019	0.00680196	0.00662285	0.0061847	0.0060583	0.00560751	0.00529914	0.00510658	0.00446152	0.0036276	0.00213612
		-0.000310789	0.0080583	0.00797671	0.00781966	0.00771041	0.00767762	0.00752756	0.0074018	0.00726033	0.00713288	0.00682726	0.0066939	0.00635279	0.00612885	0.00577096	0.00539623	0.00512473	0.00452588	0.00364678	0.00221174
		-0.00030659	0.00829325	0.00813029	0.00796403	0.00795298	0.00779825	0.00769946	0.00739706	0.00743481	0.00727342	0.0068764	0.00683401	0.00649303	0.00626566	0.00578722	0.00547911	0.00522897	0.00453321	0.00369614	0.00224286
		-0.00030239	0.00844015	0.00835238	0.00806404	0.00786797	0.00793051	0.00783023	0.00761389	0.0076083	0.00738606	0.0070042	0.00683647	0.00656746	0.00632999	0.00589313	0.00556799	0.00525885	0.00455031	0.0036992	0.0022384
		-0.00029819	0.00840686	0.00850938	0.00818415	0.00800734	0.00813923	0.00790851	0.00773347	0.0076734	0.00748486	0.00708644	0.00691059	0.00667491	0.00639418	0.00603803	0.0056358	0.00527468	0.00459358	0.00377221	0.00219498
		-0.00029399	0.00854752	0.0086179	0.00842785	0.0081536	0.0082812	0.00808737	0.00785884	0.00778624	0.00756091	0.00725054	0.00704079	0.00668388	0.00642585	0.00601729	0.0056766	0.00534264	0.0047246	0.00381244	0.00220984
		-0.00028979	0.00867156	0.00866437	0.00859448	0.00819229	0.00832267	0.00818839	0.00797952	0.0079473	0.00762438	0.00740878	0.00710577	0.00694706	0.00652803	0.00613195	0.00578763	0.00548137	0.00471819	0.00381324	0.00222771
		-0.00028559	0.0087636	0.0088664	0.00865913	0.00826118	0.0084406	0.00813549	0.0081038	0.00810634	0.00778831	0.00753528	0.00726443	0.00701243	0.00667839	0.00623715	0.00582389	0.00551531	0.00474622	0.00386062	0.00221882
		-0.00028139	0.00886466	0.00902213	0.00870905	0.0084498	0.00837606	0.00832064	0.00818281	0.00819366	0.00784738	0.00752582	0.00737849	0.00699089	0.00680475	0.00628901	0.00594729	0.00560365	0.00482726	0.00388627	0.0022522
		-0.000277191	0.00903139	0.00900733	0.00885045	0.0085572	0.00863643	0.00851413	0.00822232	0.00820081	0.00792978	0.00761818	0.00742473	0.00717362	0.00688983	0.00640201	0.0060184	0.00564026	0.00493592	0.00388009	0.00223997
		-0.000272991	0.00916196	0.00930355	0.00889771	0.00872754	0.00884213	0.00856142	0.00837892	0.00819985	0.00813793	0.00773831	0.00754358	0.00726335	0.00687015	0.00647371	0.00610059	0.00565371	0.00491467	0.00390292	0.00225288
		-0.000268791	0.0093709	0.00960189	0.00900538	0.00882653	0.00898073	0.00861678	0.0086252	0.00843506	0.008236	0.00788891	0.00761756	0.00731532	0.00690468	0.00647746	0.0060763	0.00571391	0.0049798	0.003874	0.00230792
		-0.000264591	0.00953427	0.00952311	0.00910578	0.00902454	0.00902871	0.00876361	0.00869062	0.00850429	0.00819366	0.00794366	0.00759617	0.00740996	0.00689374	0.00657172	0.00614707	0.00574735	0.00508265	0.00399133	0.00231827
		-0.000260391	0.00968029	0.00964949	0.00932146	0.0091621	0.00910517	0.00891449	0.00866332	0.00860717	0.00834199	0.00795346	0.00782623	0.00754778	0.0070536	0.00662606	0.00622048	0.00579934	0.00508205	0.00399594	0.00230018
		-0.000256191	0.0097724	0.00983669	0.00949906	0.00912224	0.00924651	0.00897762	0.00883854	0.00879823	0.00856444	0.00796756	0.00796099	0.00762702	0.00726579	0.00661026	0.00623839	0.00587935	0.00512072	0.00394411	0.00233612
		-0.000251991	0.00982268	0.00991111	0.00952875	0.00933422	0.00943094	0.00906188	0.00895845	0.0088439	0.00866605	0.00810749	0.00802164	0.00776988	0.00728566	0.00669646	0.00629399	0.00589988	0.00511063	0.00397066	0.00241098
		-0.000247792	0.0100038	0.00996364	0.0095946	0.00944401	0.00957894	0.00924595	0.00900718	0.00906463	0.00885023	0.00830036	0.00809481	0.00790655	0.00732937	0.00679756	0.00637873	0.00594185	0.00517694	0.00399549	0.00237823
		-0.000243592	0.0100512	0.0100352	0.00975635	0.00955112	0.00970432	0.00937554	0.00917374	0.00914398	0.0089134	0.00847648	0.00811483	0.00815113	0.00737907	0.00690389	0.00652568	0.00602254	0.00524272	0.00400782	0.00235144
		-0.000239392	0.0101335	0.0101921	0.0100544	0.00965746	0.0097609	0.00947999	0.0092517	0.00905939	0.00905054	0.00854405	0.00835885	0.00827186	0.00739906	0.00699634	0.00656144	0.00613505	0.00523339	0.00402453	0.00232923
		-0.000235192	0.010325	0.0103916	0.0100691	0.00987427	0.00986485	0.00956855	0.00939961	0.00915654	0.00915574	0.00860268	0.00837723	0.00823903	0.00745224	0.00699317	0.00654819	0.00616137	0.00527967	0.00399741	0.00232748
		-0.000230992	0.0105385	0.0103943	0.0102066	0.010009	0.00991952	0.00977228	0.00955779	0.00919036	0.00925548	0.00880786	0.00842513	0.00830438	0.00757046	0.00696606	0.00660976	0.00623257	0.00532408	0.00408064	0.00231324
		-0.000226792	0.0106969	0.0105547	0.0103629	0.0100558	0.0100021	0.00999977	0.00964643	0.00930469	0.00946391	0.0087009	0.00852442	0.00838231	0.00761503	0.00707752	0.00655589	0.00617006	0.00533189	0.00408595	0.00232095
		-0.000222592	0.0107132	0.0107796	0.0104669	0.0102432	0.0103106	0.0100737	0.00979641	0.00952737	0.00957706	0.00882341	0.00859753	0.00841154	0.00768952	0.00712335	0.0066012	0.00614992	0.00536592	0.00407191	0.00229506
		-0.000218393	0.0108935	0.0107958	0.010582	0.0103805	0.0102557	0.0102388	0.00994703	0.00954682	0.00959696	0.00897345	0.0086888	0.00842546	0.00782259	0.00719	0.00665504	0.00615824	0.00535669	0.00409013	0.00227557
		-0.000214193	0.0109697	0.0108322	0.0107698	0.0105082	0.0104567	0.0103201	0.00995298	0.00961426	0.00971341	0.00907856	0.00872189	0.00850593	0.0078129	0.00732218	0.00669058	0.00623987	0.00532556	0.00406999	0.00234322
		-0.000209993	0.0110593	0.0110157	0.0107983	0.0106081	0.0105367	0.0104854	0.0099847	0.00974463	0.00973363	0.00911655	0.00881843	0.00858384	0.0078691	0.00731283	0.00665532	0.00624427	0.00539164	0.0040496	0.00233799
		-0.000205793	0.0113204	0.0111667	0.0107895	0.0106866	0.0107609	0.0104739	0.0102106	0.00992461	0.00984736	0.00922143	0.00890377	0.00857097	0.00795808	0.00729642	0.00677857	0.00635006	0.00542133	0.00401521	0.00237523
		-0.000201593	0.0115834	0.0112622	0.01108	0.0108165	0.0108878	0.0106319	0.0102893	0.00986068	0.00993204	0.00930087	0.00895521	0.00862005	0.00794235	0.00735903	0.00678936	0.00639204	0.00541402	0.00402872	0.0023378
		-0.000197393	0.011599	0.0113834	0.0111155	0.010882	0.0109304	0.0107416	0.01037	0.0101259	0.00999658	0.00941607	0.00904434	0.00857325	0.00795304	0.00735586	0.00677024	0.00632256	0.00537181	0.00403372	0.00230292
		-0.000193193	0.0116525	0.0116838	0.0113292	0.0109881	0.0110131	0.0108566	0.0105821	0.0101829	0.0100698	0.00950876	0.00915122	0.00875558	0.00792801	0.00744096	0.00679993	0.00635226	0.00540666	0.00397512	0.00224567
		-0.000188994	0.0117188	0.0116382	0.0114329	0.0111687	0.0111695	0.0109099	0.0106593	0.0101983	0.0102029	0.00966862	0.00914221	0.00882758	0.00793288	0.00756162	0.00682004	0.00637577	0.0053777	0.00393974	0.00228607
		-0.000184794	0.0118597	0.0117163	0.0115188	0.0113462	0.0112772	0.0110112	0.0107809	0.0103244	0.0104017	0.00975036	0.00917506	0.00890744	0.00805931	0.0075808	0.0068173	0.00640003	0.00544075	0.0039101	0.00223848
		-0.000180594	0.0120416	0.0118695	0.0116741	0.0114841	0.0113835	0.0110599	0.0107974	0.0104048	0.0105369	0.00984829	0.00920901	0.00891843	0.00811386	0.00752164	0.00685792	0.00640655	0.00544641	0.00391557	0.002184
		-0.000176394	0.0121307	0.0120487	0.0118016	0.0116204	0.0114577	0.0112306	0.0109176	0.0104557	0.0105718	0.00995001	0.00932847	0.00903038	0.008151	0.00758657	0.00690543	0.00640506	0.00537801	0.0039422	0.00220232
		-0.000172194	0.0122242	0.0121799	0.0118108	0.0116899	0.0115676	0.011245	0.0110814	0.0105322	0.0105786	0.0100094	0.00938517	0.0090857	0.00816985	0.00759356	0.00683706	0.00638741	0.0054015	0.00384664	0.00211557
		-0.000167994	0.0123902	0.0122499	0.0119676	0.0118493	0.0117297	0.0113879	0.0111723	0.0105403	0.0106122	0.0100836	0.00945854	0.00917004	0.00817902	0.00757992	0.00684806	0.00633249	0.00542618	0.0038468	0.00209136
		-0.000163794	0.0124692	0.0124	0.0121094	0.0119423	0.0118822	0.0116284	0.0112373	0.0106245	0.0107413	0.0101707	0.00960822	0.00924954	0.00820536	0.0076708	0.00688544	0.00632501	0.00537626	0.00381279	0.00207432
		-0.000159595	0.0125777	0.0125942	0.0122911	0.0120714	0.0120472	0.0116719	0.0114053	0.0109025	0.0108134	0.0102371	0.0096033	0.0092181	0.00822144	0.00766863	0.00688309	0.00636001	0.00538119	0.00375811	0.00209687
		-0.000155395	0.0128112	0.0128582	0.0124433	0.0122039	0.0120865	0.0117934	0.0114853	0.0109358	0.0108656	0.0101968	0.00960901	0.00926929	0.00825298	0.00762267	0.00686329	0.00629451	0.0053525	0.0037453	0.00203374
		-0.000151195	0.0129436	0.0128887	0.0125552	0.0122682	0.012186	0.0119465	0.0115867	0.0109222	0.0108879	0.0102568	0.00974879	0.009307	0.00824183	0.00772479	0.0067976	0.00628497	0.00527239	0.00368993	0.0019846
		-0.000146995	0.0130693	0.0130487	0.01256	0.0123794	0.0122954	0.0119844	0.0116378	0.0110734	0.0109144	0.0102979	0.00974735	0.0093431	0.00824577	0.0076155	0.00678172	0.00627297	0.00523564	0.00363403	0.00195587
		-0.000142795	0.0131262	0.0132177	0.0127076	0.0123978	0.0123461	0.0121066	0.011728	0.0110536	0.010914	0.0103845	0.00970119	0.00941928	0.00821044	0.00756847	0.00677843	0.00625384	0.00517967	0.00358179	0.00186045
		-0.000138595	0.0132227	0.013301	0.0128271	0.0124767	0.0125258	0.0121149	0.0118463	0.0109829	0.0109785	0.0103826	0.00972913	0.00940188	0.00815444	0.00751003	0.00674202	0.00615222	0.00511511	0.00352718	0.0018727
		-0.000134395	0.013373	0.0132403	0.0130406	0.0126636	0.012724	0.0121942	0.0119628	0.0110954	0.0110187	0.0104466	0.00975105	0.00939539	0.00825139	0.00738896	0.00664742	0.00612012	0.0051233	0.0034558	0.00184583
		-0.000130196	0.013496	0.0133736	0.0130949	0.0127013	0.0126993	0.0123074	0.0121154	0.0112605	0.0110493	0.0104947	0.00977742	0.00943191	0.00818793	0.0073917	0.00660597	0.00605308	0.00510481	0.00341416	0.00175129
		-0.000125996	0.0135751	0.0135815	0.0131921	0.0128971	0.01272	0.0124256	0.0120555	0.011377	0.0111432	0.0105062	0.00986836	0.00930956	0.00812047	0.00736961	0.00650025	0.00594202	0.00498076	0.00334085	0.00173611
		-0.000121796	0.0137287	0.013605	0.0133531	0.0130692	0.0128863	0.0124448	0.0121926	0.0113253	0.0112255	0.0105228	0.00985548	0.00935176	0.00810933	0.00727121	0.00642919	0.00593267	0.00492885	0.00320538	0.00168654
		-0.000117596	0.0137716	0.0136434	0.0134085	0.0131858	0.012948	0.0125786	0.0122712	0.0114494	0.0112977	0.0104385	0.00979145	0.00928825	0.00805039	0.00715842	0.00635812	0.00583993	0.00477593	0.00313087	0.00162127
		-0.000113396	0.0138415	0.013843	0.0134562	0.0133131	0.0130259	0.0126849	0.012337	0.0114182	0.0113705	0.0104863	0.00980671	0.00920425	0.00796094	0.00705083	0.00623119	0.00567525	0.00467223	0.00310519	0.00158862
		-0.000109196	0.0139817	0.0139164	0.0135556	0.013243	0.0130339	0.0126251	0.0123706	0.0114724	0.0113817	0.0105599	0.00976681	0.00905283	0.007917	0.00698682	0.00616443	0.00552606	0.00462732	0.00303921	0.00155087
		-0.000104996	0.0141785	0.0138983	0.0136104	0.0133462	0.0131249	0.0127169	0.0123516	0.0114735	0.0113082	0.0105474	0.00970928	0.00896966	0.00779735	0.00687499	0.00603579	0.0053985	0.00455229	0.00297007	0.00151109
		-0.000100797	0.0142522	0.0139733	0.0137504	0.0135204	0.0132098	0.0127415	0.0123097	0.0113976	0.0113243	0.0104097	0.00967278	0.00890838	0.00769463	0.0067482	0.00597054	0.00524876	0.00445336	0.00290159	0.00143626
		-9.65967e-05	0.0144477	0.0140573	0.0137923	0.0135932	0.0132041	0.0127526	0.0124326	0.0114104	0.0112549	0.0103082	0.00958675	0.00880318	0.00756895	0.00658422	0.00585688	0.00509934	0.00434503	0.00282728	0.00141259
		-9.23968e-05	0.0144559	0.0141587	0.0137326	0.0136237	0.0132145	0.0127836	0.0125171	0.0114822	0.0111381	0.0102666	0.00944394	0.00873827	0.0074132	0.00645629	0.00577594	0.00491612	0.00421475	0.00271588	0.00139754
		-8.8197e-05	0.0144904	0.014258	0.0139295	0.0137278	0.0133721	0.0126885	0.0123601	0.0114053	0.01096	0.0101729	0.00934776	0.0085418	0.00720313	0.00631142	0.00568028	0.0047931	0.00403481	0.00256685	0.00132705
		-8.39971e-05	0.0145507	0.0142895	0.0139092	0.0136724	0.0133103	0.0126752	0.0122767	0.0113308	0.0107412	0.0100227	0.00917306	0.00831421	0.00699065	0.00611012	0.00556956	0.00468506	0.00392386	0.00245568	0.00119441
		-7.97973e-05	0.014538	0.0143265	0.013907	0.0135499	0.0132253	0.0126318	0.0121789	0.0110926	0.0106276	0.00995961	0.00902939	0.00821093	0.00686513	0.00598432	0.00534167	0.00460702	0.00373202	0.00237596	0.00120957
		-7.55974e-05	0.0145634	0.0143198	0.0137311	0.0134997	0.0131872	0.0125732	0.0121608	0.0109075	0.0106051	0.00974774	0.00887223	0.00804503	0.00669589	0.00583853	0.00519147	0.00443084	0.00357949	0.00228253	0.00113078
		-7.13976e-05	0.0145921	0.0141186	0.0137832	0.0136388	0.0131833	0.0124	0.0120248	0.0107278	0.0104292	0.00957463	0.00867115	0.00785386	0.00651295	0.00551298	0.00492504	0.00425594	0.00343917	0.00225751	0.00110185
		-6.71977e-05	0.0145045	0.0140237	0.0136975	0.013483	0.013233	0.0122883	0.011854	0.0107197	0.0102015	0.0092698	0.00835342	0.00764339	0.00622668	0.00526394	0.00473177	0.00405634	0.00326756	0.00213869	0.00104019
		-6.29979e-05	0.0144166	0.0138833	0.0134939	0.0133612	0.0129189	0.0119697	0.0116726	0.0102233	0.00991051	0.00884097	0.00814249	0.00733251	0.0060538	0.00495406	0.00453886	0.00383604	0.00313274	0.00206271	0.00108025
		-5.8798e-05	0.0142259	0.0138573	0.0134448	0.0131457	0.0126447	0.0117597	0.0115426	0.0100391	0.00966645	0.00859936	0.00785238	0.00694017	0.00584351	0.00464926	0.00431363	0.00359806	0.0030393	0.00192378	0.00100444
		-5.45981e-05	0.0139826	0.0134735	0.0132003	0.0128833	0.0124819	0.0114253	0.0111271	0.00970645	0.00942097	0.00835499	0.00747656	0.00668013	0.00542287	0.0045522	0.00396235	0.0034043	0.00280982	0.00174658	0.000949433
		-5.03983e-05	0.0137162	0.0132529	0.0127815	0.0126512	0.0121022	0.0109833	0.0107564	0.0092451	0.00912298	0.00800377	0.00715596	0.00626518	0.00522842	0.00421366	0.00373812	0.00316595	0.00256029	0.00163924	0.000842686
		-4.61984e-05	0.0131462	0.0129587	0.0123479	0.0120898	0.0117342	0.0105903	0.0104598	0.00903818	0.00862557	0.00750126	0.00669395	0.00587087	0.00492008	0.00392606	0.00351353	0.00298199	0.0023708	0.00147228	0.000712621
		-4.19986e-05	0.0127029	0.0122505	0.0116573	0.0117808	0.0113189	0.0100737	0.0099917	0.00846755	0.00794989	0.00698987	0.00625718	0.00551043	0.0045218	0.00369115	0.00322138	0.00267904	0.00217363	0.00135072	0.000725762
		-3.77987e-05	0.0120503	0.0118144	0.010996	0.0110739	0.0106142	0.00948843	0.0095103	0.00775557	0.00734917	0.00660604	0.00583411	0.00504434	0.00409718	0.00342511	0.00297742	0.00249185	0.00196782	0.0012066	0.000699463
		-3.35989e-05	0.0112999	0.0109276	0.0102847	0.0103675	0.00984038	0.0088617	0.00859594	0.00704629	0.00667609	0.0060274	0.0053126	0.00465801	0.00370199	0.00298214	0.00268164	0.00229641	0.00183103	0.00110047	0.000538293
		-2.9399e-05	0.0101979	0.00982781	0.00931465	0.00960387	0.00893826	0.00812653	0.00769544	0.00606065	0.00627774	0.00532152	0.00465935	0.00417869	0.00331061	0.00264022	0.00237454	0.00203419	0.00160192	0.00101141	0.000556681
		-2.51991e-05	0.00924852	0.00899137	0.00800622	0.00875049	0.00787518	0.00715713	0.00690498	0.00550508	0.00536399	0.00469399	0.00389712	0.00363324	0.00287152	0.0022334	0.00208054	0.00173602	0.00136073	0.000818483	0.000532333
		-2.09993e-05	0.0079019	0.00777165	0.00713024	0.00762663	0.00688692	0.0062583	0.005908	0.00515808	0.00468275	0.00423707	0.00332472	0.00293304	0.00243336	0.0018932	0.00180464	0.00160419	0.00115459	0.000731278	0.000391125
		-1.67994e-05	0.00685517	0.00656568	0.00551881	0.00630529	0.00546399	0.00486136	0.0046911	0.00400966	0.00395536	0.00335235	0.00280582	0.00249317	0.00199547	0.00151754	0.00142942	0.00120297	0.000897879	0.000575115	0.000319817
		-1.25996e-05	0.00516588	0.00547934	0.0042204	0.00461039	0.00423688	0.003609	0.00391281	0.0031667	0.00344668	0.00265198	0.00197858	0.00191596	0.00147097	0.00118857	0.000912721	0.000874301	0.000629955	0.000399599	0.000250814
		-8.39971e-06	0.00360286	0.00380437	0.00259563	0.00297485	0.00296552	0.00270976	0.00243701	0.00143112	0.00254083	0.00155872	0.00114525	0.00123041	0.000950965	0.000869894	0.000604911	0.00065456	0.00043776	0.000274582	0.000206318
		-4.19986e-06	0.00166533	0.00194185	0.00173038	0.00143753	0.00128266	0.00150176	0.0011838	0.00080318	0.00109236	0.000672514	0.000507459	0.000729586	0.000385301	0.000448209	0.000220232	0.000299329	0.000235561	0.000153448	0.000119394
		0	-0.000232347	-6.01152e-05	0.000123642	-0.00010794	-0.000581659	-8.80825e-06	-0.000186756	0.000472314	0.000249755	-0.000164004	-6.81798e-05	0.000130159	-0.000128846	-3.363e-05	-9.45717e-05	3.44527e-05	5.39182e-05	2.11416e-05	1.65511e-05
		4.19986e-06	-0.00198089	-0.00197649	-0.00133854	-0.0016384	-0.00194464	-0.00126117	-0.00140152	-0.00050275	-0.00103384	-0.00113834	-0.00088633	-0.000566433	-0.000723997	-0.000380811	-0.000412616	-0.000350201	-0.000181962	-0.000124593	-2.13745e-05
		8.39971e-06	-0.00380901	-0.00376203	-0.00310496	-0.00341146	-0.00321466	-0.00262806	-0.00257165	-0.00196844	-0.00214551	-0.00183232	-0.00140967	-0.00115632	-0.00109753	-0.000807916	-0.000858121	-0.000639738	-0.000419564	-0.000264849	-8.50172e-05
		1.25996e-05	-0.00565913	-0.00535011	-0.00478925	-0.00501916	-0.00465318	-0.00408351	-0.00364845	-0.00320337	-0.00319606	-0.00268217	-0.00213441	-0.00171543	-0.00155274	-0.00129881	-0.0010399	-0.000921279	-0.000698868	-0.000494733	-0.000173376
		1.67994e-05	-0.00688186	-0.00703059	-0.0062738	-0.00631051	-0.00595016	-0.00544401	-0.00475172	-0.00431895	-0.00427154	-0.0034857	-0.00296269	-0.00239036	-0.00211566	-0.00162622	-0.00132898	-0.00108826	-0.000924958	-0.000658743	-0.000273093
		2.09993e-05	-0.00818704	-0.00830175	-0.00775858	-0.00761342	-0.00696513	-0.00654636	-0.00591977	-0.00547703	-0.0054705	-0.00425139	-0.0034336	-0.00305318	-0.00265715	-0.00189276	-0.00169921	-0.0014763	-0.00115285	-0.000752657	-0.00033194
		2.51991e-05	-0.0094716	-0.00962853	-0.00873429	-0.00881313	-0.00795093	-0.00774164	-0.00683907	-0.0066585	-0.00611794	-0.00511929	-0.00414239	-0.00358515	-0.00301871	-0.00241283	-0.00204458	-0.00185931	-0.00132063	-0.000843448	-0.000337909
		2.9399e-05	-0.0105802	-0.0106708	-0.00973465	-0.00968732	-0.0087268	-0.00859745	-0.00782708	-0.00730649	-0.00693822	-0.00579661	-0.0047792	-0.00398688	-0.00341432	-0.00276493	-0.00239712	-0.0020703	-0.00150203	-0.00100797	-0.000510868
		3.35989e-05	-0.0115714	-0.0114267	-0.0110066	-0.0106941	-0.00977348	-0.00924403	-0.00864069	-0.00791611	-0.00736817	-0.00631569	-0.00507927	-0.00459691	-0.00381422	-0.00308738	-0.00282762	-0.00236712	-0.00174514	-0.001139	-0.000588627
		3.77987e-05	-0.0123185	-0.0122677	-0.0120036	-0.0110821	-0.0105095	-0.0100187	-0.00930824	-0.00842398	-0.00776449	-0.00683026	-0.00555889	-0.00509073	-0.00417681	-0.00345799	-0.0031935	-0.00256696	-0.00192163	-0.00138004	-0.000653408
		4.19986e-05	-0.0130083	-0.0127379	-0.0125594	-0.0116083	-0.0112332	-0.0105417	-0.00995871	-0.00886652	-0.00846695	-0.00733711	-0.00605763	-0.00555885	-0.00454023	-0.00375366	-0.003503	-0.00285908	-0.00206805	-0.00146328	-0.000693318
		4.61984e-05	-0.0134951	-0.0131757	-0.0130974	-0.0122694	-0.0119445	-0.0109788	-0.0105026	-0.00925523	-0.00901919	-0.00769551	-0.00668462	-0.00587929	-0.00502112	-0.00397085	-0.00388279	-0.00307961	-0.00223798	-0.00151134	-0.000696938
		5.03983e-05	-0.0138934	-0.0136232	-0.0135644	-0.0127695	-0.0122796	-0.0115653	-0.0109119	-0.00995026	-0.00929907	-0.00808276	-0.00711618	-0.00629545	-0.0054111	-0.00437293	-0.00417975	-0.00332417	-0.00243359	-0.00169226	-0.00081537
		5.45981e-05	-0.0142449	-0.0140026	-0.0137993	-0.013124	-0.0126331	-0.0119948	-0.0113387	-0.0104885	-0.00975044	-0.00839811	-0.00744275	-0.00667587	-0.00576004	-0.0046468	-0.00443672	-0.00358742	-0.00256855	-0.00178186	-0.000892939
		5.8798e-05	-0.0144676	-0.0140746	-0.0139196	-0.0133672	-0.0129009	-0.0122337	-0.011589	-0.010778	-0.0102594	-0.00882663	-0.00780305	-0.00708987	-0.0060189	-0.00487117	-0.00468908	-0.00384046	-0.0028295	-0.00187721	-0.000976664
		6.29979e-05	-0.0145902	-0.0143667	-0.0140115	-0.0135587	-0.0131116	-0.0124136	-0.0118987	-0.0110793	-0.0102731	-0.00912435	-0.00808286	-0.00743417	-0.00635579	-0.00511961	-0.0048535	-0.00401045	-0.00300531	-0.0020144	-0.00101878
		6.71977e-05	-0.0147715	-0.0145365	-0.0141482	-0.0136719	-0.0132298	-0.012766	-0.0119894	-0.0112684	-0.0105863	-0.00934897	-0.00843801	-0.00771933	-0.00655065	-0.00530543	-0.00506057	-0.00423875	-0.00321905	-0.00212958	-0.00108079
		7.13976e-05	-0.0147976	-0.0146296	-0.0142641	-0.0136731	-0.0134837	-0.0127762	-0.0122149	-0.0113655	-0.0108427	-0.00962701	-0.00875488	-0.00788852	-0.00683406	-0.00552859	-0.00520121	-0.00444562	-0.00339829	-0.00221999	-0.00114935
		7.55974e-05	-0.0148123	-0.0146928	-0.0143301	-0.0137825	-0.0135051	-0.0129526	-0.0123051	-0.0115807	-0.0110125	-0.00978597	-0.00893627	-0.00803327	-0.00704962	-0.00583269	-0.00540104	-0.00464438	-0.00352764	-0.00233822	-0.00120825
		7.97973e-05	-0.0148614	-0.0145964	-0.0143412	-0.0138234	-0.0136052	-0.0129966	-0.0124557	-0.0116193	-0.0112498	-0.00986895	-0.00915176	-0.00814577	-0.0072474	-0.00598894	-0.00556261	-0.00480422	-0.00369482	-0.00242376	-0.00125586
		8.39971e-05	-0.0149051	-0.0146636	-0.0143828	-0.0138187	-0.0136349	-0.013083	-0.0124327	-0.0117257	-0.0113353	-0.0100236	-0.0093385	-0.00830885	-0.00733241	-0.00616869	-0.00570766	-0.0049316	-0.00385623	-0.00245726	-0.0012684
		8.8197e-05	-0.0147746	-0.0146062	-0.0142881	-0.0138442	-0.0136293	-0.0130821	-0.0124491	-0.0118552	-0.0114308	-0.0102829	-0.00945793	-0.00849987	-0.00743884	-0.00637053	-0.00580634	-0.00505382	-0.00398611	-0.00261504	-0.00129168
		9.23968e-05	-0.0147133	-0.0145583	-0.0141545	-0.0138178	-0.0136936	-0.013007	-0.0124841	-0.0118624	-0.0113737	-0.0104194	-0.00949178	-0.00867993	-0.00760157	-0.00644603	-0.00595834	-0.00523277	-0.00406685	-0.00269224	-0.00136821
		9.65967e-05	-0.0146586	-0.0144845	-0.0141216	-0.0137129	-0.0136407	-0.013059	-0.0124779	-0.0117279	-0.0113425	-0.0104962	-0.00967619	-0.00885883	-0.00774727	-0.00663337	-0.00608663	-0.00535889	-0.00419082	-0.00285649	-0.00144293
		0.000100797	-0.0145851	-0.0143308	-0.0140664	-0.0135319	-0.0135411	-0.0129897	-0.0124759	-0.0117357	-0.0113793	-0.0104841	-0.00976663	-0.00896862	-0.00784731	-0.00679929	-0.00616138	-0.00546386	-0.00429327	-0.0029641	-0.0015067
		0.000104996	-0.0143968	-0.0142792	-0.0138851	-0.0134588	-0.013595	-0.0128564	-0.0126405	-0.0117898	-0.011492	-0.0104627	-0.009809	-0.00899632	-0.00790321	-0.00689726	-0.00629743	-0.00564397	-0.00441079	-0.00305382	-0.00149933
		0.000109196	-0.0143127	-0.0141161	-0.0139043	-0.0134282	-0.0135334	-0.0127812	-0.0125854	-0.0117598	-0.0114581	-0.0105424	-0.0098428	-0.00905384	-0.00802343	-0.0070061	-0.00642203	-0.00578099	-0.00446502	-0.00316822	-0.00154864
		0.000113396	-0.0142476	-0.0140579	-0.0137823	-0.0133401	-0.01332	-0.0127764	-0.0124503	-0.0117539	-0.0114555	-0.0105491	-0.00990753	-0.00908996	-0.00813262	-0.00714374	-0.00648827	-0.00586966	-0.00453016	-0.00330347	-0.00165767
		0.000117596	-0.0140165	-0.0140465	-0.0137085	-0.0132192	-0.0131191	-0.0127005	-0.0123919	-0.0117282	-0.0114429	-0.0105386	-0.0099331	-0.00910474	-0.00822704	-0.00720414	-0.00658478	-0.00594969	-0.00469003	-0.00335368	-0.0016581
		0.000121796	-0.0139226	-0.013869	-0.0135295	-0.0130888	-0.013063	-0.0126447	-0.0123255	-0.0116364	-0.0113957	-0.0105269	-0.00993877	-0.0092062	-0.00827306	-0.00728859	-0.00671192	-0.00603944	-0.00474129	-0.0034153	-0.00167138
		0.000125996	-0.0138172	-0.0136574	-0.0134192	-0.0130988	-0.0130391	-0.0125162	-0.0121535	-0.0116169	-0.0112657	-0.0105926	-0.0100129	-0.00925281	-0.0083509	-0.00735267	-0.00679019	-0.00607132	-0.00474744	-0.00351428	-0.00177185
		0.000130196	-0.0138148	-0.0136241	-0.0133983	-0.0130729	-0.0129378	-0.0124782	-0.0120863	-0.0114877	-0.0111622	-0.0105332	-0.00998449	-0.00927323	-0.00838695	-0.00739355	-0.0067745	-0.00611889	-0.00488075	-0.0035446	-0.0018301
		0.000134395	-0.0134387	-0.0135919	-0.0133825	-0.0128002	-0.0128114	-0.0124359	-0.0119065	-0.0114383	-0.0111081	-0.0105045	-0.0099583	-0.00927256	-0.00830631	-0.00758767	-0.00684937	-0.00609886	-0.00494886	-0.00362601	-0.00188304
		0.000138595	-0.013367	-0.0133492	-0.0130598	-0.0127224	-0.0127584	-0.0123268	-0.0118784	-0.011412	-0.0110843	-0.0105836	-0.00997447	-0.00926461	-0.00836771	-0.00756588	-0.00694929	-0.00617907	-0.00498026	-0.00361888	-0.00192319
		0.000142795	-0.0132576	-0.0131824	-0.0129466	-0.0126219	-0.0125512	-0.012175	-0.011876	-0.0112442	-0.0110227	-0.010492	-0.00997467	-0.00926426	-0.00843813	-0.00753303	-0.00695711	-0.00629439	-0.0050346	-0.0035978	-0.00193999
		0.000146995	-0.0131642	-0.013145	-0.0129549	-0.0124503	-0.0123695	-0.012141	-0.0117233	-0.0112818	-0.0109108	-0.0104438	-0.00988044	-0.00921507	-0.00838549	-0.00755181	-0.00698876	-0.00633271	-0.00512119	-0.00369681	-0.0019715
		0.000151195	-0.0130537	-0.012913	-0.0128909	-0.0124223	-0.0122326	-0.0119613	-0.0116488	-0.0112484	-0.0109185	-0.0103809	-0.00988217	-0.00926156	-0.00838257	-0.00754382	-0.00706417	-0.00630841	-0.00508964	-0.00374676	-0.00197872
		0.000155395	-0.0129666	-0.0129863	-0.0126821	-0.0124053	-0.012215	-0.0118219	-0.0115498	-0.0110395	-0.0107839	-0.0102978	-0.00985932	-0.0092113	-0.0083743	-0.00751898	-0.00709692	-0.00633724	-0.0051435	-0.00378032	-0.00198048
		0.000159595	-0.0128197	-0.0127529	-0.012561	-0.012251	-0.0121914	-0.0117408	-0.0114019	-0.0109916	-0.0106828	-0.0101577	-0.00980583	-0.00916029	-0.00841831	-0.00754218	-0.00707689	-0.00643665	-0.00517591	-0.00378885	-0.002078
		0.000163794	-0.0127036	-0.0126156	-0.012443	-0.0121382	-0.0120342	-0.0116914	-0.0112352	-0.0108317	-0.0107269	-0.0100891	-0.00972217	-0.00907077	-0.00841375	-0.00759585	-0.00712386	-0.00638432	-0.00522018	-0.00383047	-0.0020667
		0.000167994	-0.0125392	-0.0126576	-0.0122844	-0.0118806	-0.0118453	-0.011616	-0.0112335	-0.0107815	-0.0106591	-0.0100202	-0.00966094	-0.00900622	-0.0083732	-0.00760567	-0.0071355	-0.00644611	-0.00528384	-0.00384102	-0.00207187
		0.000172194	-0.0123862	-0.0124263	-0.0120378	-0.0118813	-0.0117058	-0.0114108	-0.0111759	-0.0106627	-0.0105465	-0.00995152	-0.00953129	-0.00901995	-0.00832407	-0.00764718	-0.00705799	-0.00649078	-0.005298	-0.00387265	-0.00216046
		0.000176394	-0.0121899	-0.0122053	-0.0119191	-0.0116965	-0.0116229	-0.0112574	-0.0111022	-0.010594	-0.0103945	-0.00992054	-0.00953375	-0.00895022	-0.00829119	-0.00760792	-0.00696601	-0.00645473	-0.00529447	-0.00399274	-0.00219079
		0.000180594	-0.0121553	-0.012203	-0.011942	-0.0116034	-0.0115476	-0.0111321	-0.0109491	-0.0105102	-0.0102674	-0.00982133	-0.00949301	-0.00891194	-0.00824229	-0.00753359	-0.0069231	-0.0063836	-0.00538399	-0.00403551	-0.00216196
		0.000184794	-0.0120681	-0.0119834	-0.0116749	-0.0113449	-0.0113818	-0.0110523	-0.0108914	-0.0103863	-0.010217	-0.00974861	-0.00940256	-0.00894902	-0.00814498	-0.00753545	-0.00694452	-0.0063349	-0.00536896	-0.00403411	-0.00215334
		0.000188994	-0.0118481	-0.0118116	-0.0115086	-0.0113316	-0.0112484	-0.0109129	-0.0108146	-0.0103507	-0.0101215	-0.00964382	-0.00933614	-0.00882936	-0.0081686	-0.00750774	-0.00698915	-0.00637337	-0.00541756	-0.00402019	-0.00218008
		0.000193193	-0.011747	-0.0116675	-0.0114013	-0.0111736	-0.0111772	-0.0108513	-0.0107469	-0.0102686	-0.0099988	-0.0096311	-0.00919	-0.00876457	-0.00816556	-0.00751111	-0.00695992	-0.00648952	-0.00541719	-0.00400798	-0.00218406
		0.000197393	-0.0115928	-0.0115921	-0.0112048	-0.0110462	-0.0110146	-0.0107411	-0.0106581	-0.010044	-0.0099497	-0.00959897	-0.00913525	-0.00878753	-0.00807842	-0.00749366	-0.00694074	-0.00642585	-0.00540297	-0.00397898	-0.00218947
		0.000201593	-0.0114657	-0.0115061	-0.0111056	-0.0109278	-0.0107827	-0.0105928	-0.0104504	-0.00997908	-0.00985146	-0.00950139	-0.00914084	-0.00867439	-0.00801306	-0.00744493	-0.00691444	-0.00651177	-0.00539306	-0.00395506	-0.00220577
		0.000205793	-0.0113786	-0.0113747	-0.0110388	-0.0107793	-0.0106847	-0.010503	-0.010459	-0.00994087	-0.00975053	-0.0094418	-0.00900802	-0.0085729	-0.00789603	-0.00730638	-0.00685624	-0.00645793	-0.00535123	-0.00397027	-0.00216426
		0.000209993	-0.0111993	-0.0111605	-0.0108858	-0.0106253	-0.0106778	-0.0104381	-0.0102174	-0.00972398	-0.00973849	-0.00934738	-0.00903235	-0.0085568	-0.00785394	-0.00734517	-0.00679333	-0.00643113	-0.00536638	-0.00405783	-0.00221981
		0.000214193	-0.0110644	-0.0110749	-0.0108212	-0.0106049	-0.010507	-0.0103584	-0.0101292	-0.00978281	-0.00958885	-0.00932761	-0.00895324	-0.00843239	-0.00781994	-0.00739128	-0.00674891	-0.00633658	-0.00533407	-0.00401637	-0.00221297
		0.000218393	-0.0109207	-0.0111651	-0.0106001	-0.010345	-0.0103115	-0.0101879	-0.0101168	-0.00966745	-0.00948415	-0.0092498	-0.00876446	-0.00833934	-0.0077748	-0.00733782	-0.00673973	-0.00633396	-0.00535459	-0.00399974	-0.002174
		0.000222592	-0.0107246	-0.0108435	-0.010369	-0.0103131	-0.0102262	-0.0100457	-0.00982889	-0.00951626	-0.00945366	-0.00908808	-0.00862969	-0.00835002	-0.00778063	-0.00725447	-0.006741	-0.00627117	-0.00533115	-0.00404427	-0.00219133
		0.000226792	-0.0105641	-0.0107383	-0.0103888	-0.0101881	-0.0101674	-0.00988537	-0.00974884	-0.00941821	-0.00929639	-0.00895558	-0.00854154	-0.00819721	-0.00773813	-0.00713094	-0.00665071	-0.00627391	-0.0053074	-0.00412632	-0.00221761
		0.000230992	-0.0104516	-0.0105174	-0.0103738	-0.0100542	-0.00998404	-0.00974644	-0.00966092	-0.00918741	-0.00918307	-0.0089036	-0.00848047	-0.00815687	-0.00759099	-0.00709072	-0.00658053	-0.00627925	-0.00529967	-0.00411813	-0.00225441
		0.000235192	-0.0103427	-0.010468	-0.00996228	-0.0100605	-0.00991107	-0.00967313	-0.00946032	-0.00918627	-0.00907898	-0.00874234	-0.00836448	-0.00814116	-0.00752846	-0.00700191	-0.00653863	-0.00618841	-0.00523552	-0.00401817	-0.00227104
		0.000239392	-0.0102171	-0.0103543	-0.00975845	-0.00992437	-0.00983352	-0.00946122	-0.00938975	-0.00898884	-0.00898306	-0.00854674	-0.00826897	-0.00801769	-0.00742764	-0.00699163	-0.00656838	-0.00616231	-0.00528329	-0.00401273	-0.00225798
		0.000243592	-0.0101316	-0.0102638	-0.00968482	-0.00983581	-0.00967338	-0.00936999	-0.00928303	-0.00891555	-0.00877144	-0.00849662	-0.00822973	-0.00794283	-0.00734315	-0.00693332	-0.00650131	-0.00615913	-0.00529819	-0.00406657	-0.00221726
		0.000247792	-0.00997022	-0.0101938	-0.0095355	-0.00974303	-0.00955713	-0.00932734	-0.00909973	-0.00879604	-0.00878239	-0.00837636	-0.00811594	-0.00788286	-0.00728549	-0.00693796	-0.00644226	-0.00604748	-0.00527395	-0.00403626	-0.00219841
		0.000251991	-0.00985684	-0.00993299	-0.00934771	-0.00953567	-0.00938724	-0.00914842	-0.00908136	-0.0086956	-0.00867412	-0.00824911	-0.00801777	-0.00779607	-0.00725828	-0.00684461	-0.0063899	-0.00597996	-0.00522335	-0.0040163	-0.00225684
		0.000256191	-0.00979005	-0.00961107	-0.00931103	-0.00943005	-0.00925694	-0.009089	-0.0089671	-0.00849604	-0.00854434	-0.00821492	-0.00797303	-0.00761748	-0.0070929	-0.00675127	-0.00629293	-0.0058845	-0.00517271	-0.00405423	-0.00222201
		0.000260391	-0.00957777	-0.00956703	-0.00915226	-0.00917344	-0.00921169	-0.00899638	-0.00877893	-0.00831251	-0.00844738	-0.00810441	-0.00788582	-0.00748891	-0.00709624	-0.00670383	-0.00624254	-0.00587619	-0.00508566	-0.00405378	-0.00221338
		0.000264591	-0.00941682	-0.0095326	-0.00895501	-0.00895793	-0.00893537	-0.00887627	-0.00865375	-0.00829545	-0.00827526	-0.00805306	-0.00789307	-0.00743843	-0.00705461	-0.00657466	-0.00614272	-0.00576189	-0.00503425	-0.00399703	-0.00221593
		0.000268791	-0.00926848	-0.00934758	-0.00889606	-0.00900256	-0.00871195	-0.00864209	-0.00860459	-0.00814366	-0.00811684	-0.00794635	-0.00770445	-0.0074136	-0.00693506	-0.00649953	-0.00608287	-0.00572781	-0.00500102	-0.00398164	-0.00212636
		0.000272991	-0.00915478	-0.00911594	-0.0087165	-0.00892273	-0.0086267	-0.00861434	-0.00848144	-0.00815422	-0.00803587	-0.00776197	-0.00750097	-0.00743586	-0.00687283	-0.00648825	-0.00601448	-0.00568473	-0.00494718	-0.00397793	-0.00218301
		0.000277191	-0.00892197	-0.00903843	-0.00867684	-0.00876519	-0.00852421	-0.00851761	-0.00822265	-0.00808411	-0.00787306	-0.00764721	-0.00744998	-0.00720817	-0.00678518	-0.00633609	-0.00591991	-0.00561003	-0.00493847	-0.00396573	-0.0021104
		0.00028139	-0.00878451	-0.00895973	-0.00851633	-0.00853235	-0.00849219	-0.00836314	-0.00810948	-0.0079228	-0.00773437	-0.00758815	-0.00737148	-0.00708197	-0.00665377	-0.00627979	-0.00585494	-0.00556927	-0.00490472	-0.00391569	-0.00210827
		0.00028559	-0.00866285	-0.00864312	-0.00828604	-0.00850831	-0.00835468	-0.00818152	-0.00810233	-0.00769634	-0.00775835	-0.00749973	-0.00732446	-0.00705387	-0.00654142	-0.00622358	-0.00575482	-0.00550375	-0.00486035	-0.0038953	-0.00210925
		0.00028979	-0.00849197	-0.00855995	-0.00810127	-0.00830958	-0.00828306	-0.00809265	-0.00787169	-0.0076028	-0.00769768	-0.00724294	-0.00720862	-0.00691384	-0.006527	-0.0061359	-0.00577887	-0.00542198	-0.00484583	-0.00381738	-0.0021308
		0.00029399	-0.00842631	-0.00861721	-0.00803438	-0.00819421	-0.00810252	-0.0080215	-0.00761053	-0.00745539	-0.0075537	-0.00718015	-0.00711448	-0.00676714	-0.00636484	-0.00607394	-0.00572484	-0.00535983	-0.00480127	-0.00385733	-0.00208641
		0.00029819	-0.00830287	-0.00839656	-0.00792758	-0.00805349	-0.00790578	-0.00789136	-0.00757147	-0.00742101	-0.00743755	-0.0071182	-0.00703269	-0.00668416	-0.00623499	-0.00594807	-0.0056198	-0.00529776	-0.00471652	-0.00376585	-0.00208678
		0.00030239	-0.00819693	-0.00821354	-0.0078817	-0.00794406	-0.00774308	-0.00777658	-0.00755439	-0.00730801	-0.00733755	-0.00699124	-0.00680806	-0.00661948	-0.00623014	-0.00586104	-0.00552954	-0.0052788	-0.00467586	-0.00369957	-0.00208633
		0.00030659	-0.00793361	-0.00812844	-0.0076801	-0.00777849	-0.00766254	-0.00764238	-0.00749687	-0.00728295	-0.00727342	-0.00695982	-0.00674563	-0.0064844	-0.00612301	-0.00584365	-0.00544779	-0.00515126	-0.00458064	-0.00358955	-0.00204814
		0.000310789	-0.0077794	-0.00801467	-0.0076136	-0.00774084	-0.0076326	-0.00748176	-0.00738272	-0.00733932	-0.0071689	-0.0068425	-0.0066662	-0.00646701	-0.00601964	-0.00585634	-0.00536408	-0.00511428	-0.00451431	-0.0036246	-0.00202725
		0.000314989	-0.0076885	-0.00794497	-0.00750129	-0.00761098	-0.0075667	-0.00735191	-0.00713936	-0.00712303	-0.00694337	-0.00681458	-0.00666247	-0.00636792	-0.00595685	-0.00571824	-0.00534018	-0.00498145	-0.004552	-0.00361976	-0.00204644
		0.000319189	-0.00754302	-0.00782706	-0.00739259	-0.00754644	-0.00733155	-0.00716668	-0.00712673	-0.00689759	-0.00691158	-0.00662499	-0.0065634	-0.00628967	-0.00581151	-0.00573814	-0.0052059	-0.00489569	-0.00445748	-0.00352273	-0.00204995
		0.000323389	-0.00744597	-0.00764432	-0.00729769	-0.00730084	-0.00730893	-0.00708371	-0.00698385	-0.00696444	-0.00677069	-0.00649556	-0.00656616	-0.00624662	-0.00572654	-0.00556074	-0.00513149	-0.00485922	-0.00434888	-0.00344768	-0.00202637
		0.000327589	-0.00732286	-0.00757661	-0.00713888	-0.00721211	-0.00713114	-0.00688293	-0.00681137	-0.00676585	-0.00666059	-0.0063467	-0.00644408	-0.00611296	-0.00572889	-0.00535175	-0.00501686	-0.00477331	-0.00432066	-0.00340497	-0.00197806
		0.000331789	-0.00711192	-0.00735533	-0.00697528	-0.0070616	-0.0069441	-0.00687204	-0.00672795	-0.00656272	-0.00653296	-0.00620747	-0.00621377	-0.00604621	-0.00558956	-0.00541702	-0.00496712	-0.00464067	-0.00427904	-0.00340159	-0.00199008
		0.000335989	-0.006932	-0.00717701	-0.00685436	-0.00693151	-0.00684468	-0.00672594	-0.00661157	-0.00636967	-0.00645617	-0.00605189	-0.00596292	-0.00590163	-0.00554008	-0.00538664	-0.00488014	-0.00460508	-0.00423666	-0.00337911	-0.00197802
		0.000340188	-0.00688146	-0.00705405	-0.00677296	-0.00681372	-0.00667527	-0.00665967	-0.00646658	-0.00626294	-0.00625986	-0.0059459	-0.0059085	-0.00579416	-0.00542157	-0.00517345	-0.00474419	-0.00449236	-0.00416471	-0.00333958	-0.00196052
		0.000344388	-0.00671574	-0.0068288	-0.00660912	-0.0066074	-0.00653884	-0.00651095	-0.00629007	-0.00618991	-0.00609961	-0.00586981	-0.00582939	-0.00569591	-0.00529352	-0.00511033	-0.00472921	-0.00444952	-0.00405376	-0.00332155	-0.00195795
		0.000348588	-0.00667338	-0.00665352	-0.00640851	-0.00641991	-0.00635743	-0.0063922	-0.00626578	-0.00604654	-0.00596587	-0.00578115	-0.00573272	-0.00557069	-0.0052153	-0.00511063	-0.00461634	-0.00437027	-0.00406067	-0.00324302	-0.00190802
		0.000352788	-0.00661614	-0.00652363	-0.00630518	-0.00626081	-0.00627468	-0.0063418	-0.00622308	-0.00593484	-0.00588262	-0.0057	-0.00552404	-0.00548476	-0.00509946	-0.00498633	-0.00454522	-0.00434749	-0.00400889	-0.00308314	-0.0018493
		0.000356988	-0.00639832	-0.00637627	-0.00630815	-0.00616461	-0.00621327	-0.00620212	-0.00605272	-0.0057916	-0.00577815	-0.0054831	-0.00537851	-0.00546601	-0.00497461	-0.00495472	-0.00448795	-0.00433119	-0.00395529	-0.00305879	-0.00179264
		0.000361188	-0.00618737	-0.00624197	-0.00620047	-0.00592089	-0.00605874	-0.00603928	-0.00589684	-0.00573574	-0.00575885	-0.0054239	-0.00530255	-0.00541705	-0.00480558	-0.00485059	-0.00436185	-0.00425757	-0.0039189	-0.00301188	-0.00185896
		0.000365388	-0.00609241	-0.0062159	-0.00612057	-0.00592452	-0.00599016	-0.00581044	-0.00589101	-0.00554461	-0.00567392	-0.00531785	-0.00524872	-0.00524382	-0.00475578	-0.00466826	-0.00430769	-0.00417001	-0.00380685	-0.00292856	-0.00188294
		0.000369587	-0.00596125	-0.00599905	-0.00581785	-0.0058489	-0.00591115	-0.00569242	-0.00567637	-0.00538207	-0.00554892	-0.0052101	-0.00518695	-0.0051339	-0.00470577	-0.00461148	-0.00416234	-0.00403885	-0.00367355	-0.00291674	-0.00181897
		0.000373787	-0.00574505	-0.0057369	-0.0057223	-0.00571313	-0.00563908	-0.0055741	-0.00552053	-0.00532122	-0.00535912	-0.00514441	-0.00522128	-0.00507606	-0.00460973	-0.00458527	-0.00411813	-0.00395174	-0.00359184	-0.00290615	-0.00180416
		0.000377987	-0.00573912	-0.00571158	-0.00570006	-0.00556732	-0.00555798	-0.00548331	-0.00545321	-0.00523581	-0.00528619	-0.00502057	-0.00507273	-0.00506924	-0.00448243	-0.00444001	-0.00406678	-0.00385681	-0.00358257	-0.0028284	-0.00173176
		0.000382187	-0.00566784	-0.00572111	-0.00543921	-0.00544982	-0.0055606	-0.00545641	-0.00530412	-0.00508244	-0.00513767	-0.00497233	-0.00505301	-0.00492416	-0.00439514	-0.00437916	-0.00400876	-0.00375078	-0.00347953	-0.00278813	-0.00171882
		0.000386387	-0.00544624	-0.00539102	-0.00541045	-0.0052545	-0.00550103	-0.00529512	-0.00512092	-0.00499078	-0.00498026	-0.00479053	-0.00490068	-0.00469489	-0.00430924	-0.00433958	-0.00386676	-0.00369992	-0.00340167	-0.00272052	-0.00173912
		0.000390587	-0.00525884	-0.00521755	-0.00516377	-0.00502832	-0.00530415	-0.00523115	-0.00494454	-0.00484151	-0.00485669	-0.00458839	-0.00474015	-0.0045269	-0.00418792	-0.00421116	-0.00382012	-0.0036644	-0.00329565	-0.00262856	-0.00167093
		0.000394787	-0.0051637	-0.00509863	-0.00506092	-0.00487929	-0.00514489	-0.00514784	-0.004782	-0.00470688	-0.00471791	-0.00446362	-0.00458313	-0.00453639	-0.00414079	-0.00412192	-0.00370943	-0.00355544	-0.0031538	-0.00256154	-0.0016248
		0.000398986	-0.00512684	-0.00503092	-0.00482606	-0.0047514	-0.0049698	-0.00484526	-0.00472874	-0.00467238	-0.00465924	-0.00446528	-0.00455946	-0.00432777	-0.00407351	-0.00391573	-0.00352283	-0.00345855	-0.00313887	-0.00246293	-0.00163046
		0.000403186	-0.00484238	-0.00493448	-0.00488433	-0.00465702	-0.00486083	-0.00478545	-0.00470304	-0.00452038	-0.00448106	-0.00432131	-0.00436956	-0.00421788	-0.00397388	-0.00390464	-0.00342362	-0.00341621	-0.00308432	-0.00239765	-0.00154943
		0.000407386	-0.00479832	-0.00486718	-0.00477926	-0.0045656	-0.00476758	-0.0046773	-0.00445726	-0.00448768	-0.00444735	-0.00420462	-0.00426467	-0.0040933	-0.00383878	-0.00379935	-0.00333106	-0.00328516	-0.00293427	-0.00237265	-0.00153121
		0.000411586	-0.00464662	-0.00469464	-0.00465253	-0.00452815	-0.00466685	-0.00439842	-0.00434964	-0.00444827	-0.00436672	-0.00407395	-0.00423068	-0.00393596	-0.00377034	-0.00360945	-0.00326701	-0.00319484	-0.00288634	-0.00227164	-0.00152052
		0.000415786	-0.00451327	-0.00460673	-0.00449151	-0.00442854	-0.00443338	-0.00440457	-0.00425681	-0.00419278	-0.00417739	-0.00394664	-0.00409313	-0.0037883	-0.00367287	-0.00352181	-0.00318826	-0.00310177	-0.00284789	-0.00221862	-0.00152436
		0.000419986	-0.00439238	-0.0044752	-0.00449478	-0.00428612	-0.00425773	-0.00424314	-0.00417194	-0.0041074	-0.00403516	-0.00398176	-0.00391585	-0.0038266	-0.0035434	-0.00346039	-0.00310897	-0.0029985	-0.00276185	-0.00221165	-0.00146991
		0.000424186	-0.00433305	-0.00437977	-0.00438192	-0.00392039	-0.00417701	-0.00401819	-0.00409486	-0.00391969	-0.00401906	-0.00378605	-0.0037913	-0.00369045	-0.00344106	-0.00336132	-0.00298236	-0.00294552	-0.0027331	-0.00213828	-0.0014435
		0.000428385	-0.00416228	-0.00416296	-0.00408975	-0.00383899	-0.00398755	-0.00396475	-0.00399804	-0.0037651	-0.00391334	-0.00367685	-0.00370643	-0.00362018	-0.0033475	-0.00325434	-0.00288055	-0.00288012	-0.00263449	-0.00202086	-0.00148433
		0.000432585	-0.00408992	-0.00396664	-0.00381001	-0.00381263	-0.00384372	-0.00383996	-0.00383077	-0.00365586	-0.00368135	-0.00359626	-0.00372503	-0.00348732	-0.00313045	-0.00320441	-0.00279733	-0.00276036	-0.00254625	-0.00198604	-0.00140701
		0.000436785	-0.00393491	-0.00377671	-0.00388129	-0.00359598	-0.00365607	-0.0036538	-0.00363312	-0.00366103	-0.00358791	-0.00339711	-0.00358557	-0.00335249	-0.00308235	-0.00302769	-0.00279092	-0.00265684	-0.0024602	-0.00189591	-0.0013115
		0.000440985	-0.0038422	-0.00358216	-0.00384106	-0.00344602	-0.00353022	-0.00353554	-0.00349535	-0.00356187	-0.00352659	-0.00330038	-0.0034818	-0.00332384	-0.00297561	-0.00285083	-0.00264964	-0.0025438	-0.00248274	-0.00191229	-0.00133813
		0.000445185	-0.00371832	-0.00355291	-0.00351446	-0.00336014	-0.00344298	-0.00347717	-0.00332611	-0.00346173	-0.00329533	-0.0031838	-0.00326824	-0.00314142	-0.00281149	-0.00277684	-0.00258099	-0.00254055	-0.00239005	-0.00184102	-0.00126883
		0.000449385	-0.00360701	-0.00340129	-0.0033107	-0.00327972	-0.00345813	-0.00322636	-0.00331688	-0.00331277	-0.00307148	-0.00302399	-0.00320451	-0.00302213	-0.00268973	-0.00263162	-0.00250908	-0.00245729	-0.00238957	-0.00176819	-0.00118247
		0.000453585	-0.00349103	-0.00314675	-0.00329523	-0.00328186	-0.0032974	-0.00320062	-0.00305705	-0.00318576	-0.00298876	-0.00297392	-0.00307691	-0.00293877	-0.00260058	-0.00257965	-0.00242701	-0.00241037	-0.00231229	-0.00172632	-0.00117738
		0.000457784	-0.00331168	-0.00302667	-0.00309932	-0.00315125	-0.0031908	-0.00294068	-0.00296458	-0.00325843	-0.0030054	-0.00298075	-0.0030041	-0.00289794	-0.00248392	-0.0025027	-0.00234125	-0.00228127	-0.00216247	-0.00170139	-0.00114281
		0.000461984	-0.00305969	-0.00301412	-0.00293275	-0.00305259	-0.00297667	-0.0027913	-0.00288425	-0.00308366	-0.00279978	-0.00284539	-0.00280199	-0.00281784	-0.0023888	-0.00232862	-0.00232033	-0.00226265	-0.00212004	-0.00158433	-0.00107474
		0.000466184	-0.00303815	-0.00282283	-0.00286658	-0.00281908	-0.00281694	-0.00289271	-0.00269982	-0.00281002	-0.00264297	-0.00272694	-0.00269032	-0.0027358	-0.00229445	-0.00228384	-0.0022316	-0.00222377	-0.00196539	-0.00146338	-0.00104248
		0.000470384	-0.00283548	-0.00276297	-0.00280479	-0.00266727	-0.00266719	-0.0027616	-0.00259927	-0.00265654	-0.00246196	-0.00258593	-0.00259789	-0.00263817	-0.00219969	-0.00215171	-0.00206794	-0.00206814	-0.00186165	-0.00140243	-0.00101045
		0.000474584	-0.00265805	-0.00273647	-0.00264826	-0.0025422	-0.00255072	-0.0025846	-0.00260429	-0.00255855	-0.0023597	-0.00249325	-0.00249592	-0.00246564	-0.00212147	-0.00202169	-0.00195539	-0.00196736	-0.00180388	-0.00141665	-0.000985579
		0.000478784	-0.00259845	-0.00249542	-0.0024792	-0.00254379	-0.00256834	-0.00242215	-0.00242737	-0.00246909	-0.00228886	-0.00234456	-0.00239293	-0.00230416	-0.00198764	-0.00201529	-0.00189538	-0.0018685	-0.00169032	-0.00135912	-0.000995869
		0.000482984	-0.00254827	-0.00239335	-0.00233974	-0.00247293	-0.00237852	-0.00235152	-0.002361	-0.00237578	-0.00219529	-0.00225462	-0.00229369	-0.00219835	-0.00192405	-0.00192355	-0.00171443	-0.00172842	-0.00162645	-0.00133654	-0.000979686
		0.000487183	-0.00233072	-0.00221642	-0.00226976	-0.00229768	-0.00213669	-0.00231853	-0.00214679	-0.00233001	-0.00214558	-0.0021894	-0.00220054	-0.00209195	-0.00178362	-0.00181752	-0.00163405	-0.00165854	-0.00163937	-0.00131735	-0.000961185
		0.000491383	-0.00215199	-0.00212961	-0.00208781	-0.00224759	-0.00206222	-0.00217876	-0.00202646	-0.00218583	-0.00194344	-0.00203135	-0.00201898	-0.00205217	-0.00168907	-0.0017651	-0.00149315	-0.00159931	-0.00150494	-0.00127253	-0.000936661
		0.000495583	-0.00208279	-0.00193416	-0.00194217	-0.00210641	-0.00202782	-0.00202007	-0.00187935	-0.00195511	-0.00164882	-0.00193074	-0.00194	-0.00189684	-0.00157991	-0.00169235	-0.00147722	-0.00149735	-0.00139857	-0.00123055	-0.000899772
		0.000499783	-0.00194626	-0.0018243	-0.00187548	-0.00188568	-0.00192376	-0.00185274	-0.00180587	-0.00178578	-0.0015556	-0.00184648	-0.00182948	-0.00174303	-0.00146447	-0.00154823	-0.00137045	-0.00139307	-0.00137673	-0.00118346	-0.000819927
		0.000503983	-0.00170492	-0.00169445	-0.00165728	-0.00178249	-0.00170199	-0.00179169	-0.0016693	-0.00164881	-0.00147492	-0.00169923	-0.00176476	-0.00170279	-0.00134835	-0.00151697	-0.00133335	-0.00125994	-0.00120703	-0.00106881	-0.000800332
		0.000508183	-0.00165368	-0.00168048	-0.00149437	-0.00164011	-0.00160961	-0.00155981	-0.00163763	-0.00151669	-0.00138129	-0.00159511	-0.001701	-0.00165907	-0.00122236	-0.00149537	-0.00131161	-0.00118773	-0.00114211	-0.000973062	-0.000731951
		0.000512383	-0.00160953	-0.00164966	-0.00143519	-0.00154664	-0.00149655	-0.0014411	-0.00147852	-0.00144982	-0.00133721	-0.00141242	-0.00161364	-0.00152172	-0.00112007	-0.00140906	-0.00120612	-0.00112275	-0.00110877	-0.000863301	-0.00067706
		0.000516582	-0.00138333	-0.00139699	-0.00124469	-0.00151916	-0.00131505	-0.00137425	-0.00129864	-0.0012791	-0.00122781	-0.0012926	-0.00147465	-0.00142423	-0.00108338	-0.0013251	-0.00101136	-0.00102797	-0.000975509	-0.000841436	-0.000631087
		0.000520782	-0.0011677	-0.00128931	-0.00117787	-0.00121109	-0.00128476	-0.00102336	-0.00121796	-0.00124922	-0.0010146	-0.00116943	-0.00137298	-0.00130048	-0.000990599	-0.00121046	-0.000990357	-0.000898011	-0.000889038	-0.000822542	-0.000594825
		0.000524982	-0.00112332	-0.00106341	-0.00105825	-0.00107695	-0.00114371	-0.000834846	-0.00115903	-0.00117381	-0.000946886	-0.00118724	-0.0011866	-0.00115717	-0.000873492	-0.00106379	-0.000874217	-0.000906611	-0.000832113	-0.000640647	-0.000534196
		0.000529182	-0.00104539	-0.00095635	-0.000965107	-0.00105814	-0.00113528	-0.00089526	-0.00105666	-0.000986748	-0.000777753	-0.000854219	-0.00105076	-0.00109154	-0.000786926	-0.000916495	-0.000809393	-0.000817678	-0.000726621	-0.000569886	-0.000450027
		0.000533382	-0.000921454	-0.000859275	-0.000860805	-0.000799799	-0.000904907	-0.000823943	-0.000889296	-0.000863933	-0.000669608	-0.000813158	-0.000993943	-0.00101425	-0.000664638	-0.00080093	-0.000759618	-0.000707264	-0.000694528	-0.00053881	-0.000380649
		0.000537582	-0.00085228	-0.000653477	-0.000740973	-0.000648572	-0.00062121	-0.000618186	-0.00070076	-0.000650096	-0.000538359	-0.00081783	-0.000845415	-0.000895411	-0.000561715	-0.000666002	-0.000697524	-0.000579761	-0.00056395	-0.000460626	-0.000282742
		0.000541782	-0.000613734	-0.000486574	-0.000693868	-0.000634342	-0.000557317	-0.000535067	-0.000630393	-0.000466266	-0.000418258	-0.000597923	-0.00075512	-0.000851155	-0.000479958	-0.000659374	-0.000591568	-0.000490791	-0.000447846	-0.000424984	-0.000326758
		0.000545981	-0.000413618	-0.000341554	-0.000445649	-0.000498723	-0.000488906	-0.000394872	-0.000520789	-0.000485761	-0.000395743	-0.000533691	-0.000443077	-0.000673116	-0.000337057	-0.000654331	-0.000435476	-0.000411128	-0.000391808	-0.000336888	-0.000236268
		0.000550181	-0.000291775	-0.000232211	-0.000304936	-0.000363702	-0.000222021	-0.000278709	-0.000304367	-0.000336917	-0.000249927	-0.000422686	-0.000360549	-0.000638624	-0.000232666	-0.000521749	-0.000288392	-0.000361868	-0.000400795	-0.000270833	-0.000158547
		0.000554381	-0.000233191	-0.000251759	-0.000159207	-0.000187492	-0.000328928	-9.31561e-05	-0.000234632	-0.000205782	-0.000168922	-0.000217526	-0.000372445	-0.000594936	-0.000168915	-0.00043178	-0.000258118	-0.00021902	-0.00028604	-0.000250614	-0.000155145
		0.000558581	-3.40287e-05	-2.58451e-05	-0.000130041	-1.94934e-05	-0.000154395	8.14781e-05	-8.9184e-05	-7.09861e-05	-7.95423e-05	-0.000160152	-0.000213684	-0.000333266	-0.000108816	-0.000259659	-0.000159028	-0.000147915	-0.000238507	-0.00014971	-0.000142643
		0.000562781	0.000129815	0.000231957	0.000109444	0.000107644	8.88869e-05	0.000172608	3.51996e-05	7.48755e-05	0.000148075	2.73043e-05	-6.06919e-05	-0.000235146	1.02855e-05	-0.000144554	-5.7185e-05	-0.00017747	-0.000119511	-4.32478e-05	-6.5517e-05
		0.000566981	0.000222464	0.000223584	0.00024292	0.000265054	0.000168817	0.00025258	0.000210023	9.60764e-05	0.000242765	7.61911e-05	-5.39469e-05	-0.000150425	0.000202213	-8.12751e-05	1.59137e-05	-3.04425e-05	-5.28801e-05	-3.35433e-06	-6.08587e-06
		0.000571181	0.000336018	0.000315799	0.000452317	0.000283403	0.000340999	0.000396202	0.000205818	0.000207526	0.000334599	8.58045e-05	2.85834e-05	-5.54445e-05	0.000251824	2.95326e-05	0.000132699	6.48639e-05	-1.01328e-05	6.24736e-05	5.18724e-05

## Sheet: Fig2_22mK
Fig 2
Temp = 0,0216
dG^1e_sens (e²/h)	Error
0.0355035	0.000267808
		dVpl (V)	dG_sens at tau = 0,04 (e²/h)	dG_sens at tau = 0,08 (e²/h)	dG_sens at tau = 0,13 (e²/h)	dG_sens at tau = 0,19 (e²/h)	dG_sens at tau = 0,24 (e²/h)	dG_sens at tau = 0,34 (e²/h)	dG_sens at tau = 0,39 (e²/h)	dG_sens at tau = 0,48 (e²/h)	dG_sens at tau = 0,52 (e²/h)	dG_sens at tau = 0,60 (e²/h)	dG_sens at tau = 0,66 (e²/h)	dG_sens at tau = 0,71 (e²/h)	dG_sens at tau = 0,77 (e²/h)	dG_sens at tau = 0,81 (e²/h)	dG_sens at tau = 0,84 (e²/h)	dG_sens at tau = 0,87 (e²/h)	dG_sens at tau = 0,91 (e²/h)	dG_sens at tau = 0,95 (e²/h)	dG_sens at tau = 0,985 (e²/h)	Column21
		-0.000573913	3.44158e-06	-0.000113374	-7.17027e-05	0.000202888	-2.12485e-05	0.000392502	0.000227946	-0.000124907	-9.67423e-05	-3.05833e-05	-0.000103721	-1.20283e-05	-5.69245e-05	-0.000116765	-0.000146185	-0.000105195	2.1276e-05	-0.000207711	-0.000286178
		-0.000566914	4.47392e-05	0.000172416	0.000104605	0.000365439	0.000263327	0.000506355	0.0002826	0.000195113	-5.36126e-05	0.000211917	3.9714e-05	0.000277458	0.000223402	-4.78225e-05	5.18849e-05	7.64869e-05	0.000160366	-8.42619e-05	-0.000223753
		-0.000559915	0.000366014	0.000211652	0.000406677	0.000479639	0.000529063	0.000649484	0.000604495	0.000246192	0.000394889	0.00019951	0.000228157	0.000406164	0.00038629	0.00012395	0.000221992	0.000247171	0.000231062	2.39316e-05	-0.000121006
		-0.000552916	0.000696322	0.000398353	0.000599039	0.00067703	0.000658613	0.00076797	0.000870205	0.000534271	0.000475533	0.00037856	0.000526132	0.00052894	0.000550881	0.00032256	0.000315849	0.00044112	0.000294832	0.000219776	6.60643e-06
		-0.000545917	0.000821019	0.000601592	0.000876537	0.00101372	0.000668164	0.00102247	0.000941037	0.000559477	0.000526304	0.000619547	0.000815874	0.000642668	0.000700161	0.000468374	0.000471667	0.000550147	0.00046661	0.000230952	2.41316e-05
		-0.000538918	0.000915526	0.000984116	0.000989618	0.00115163	0.00100075	0.00124773	0.00119994	0.000942369	0.000600416	0.000898209	0.00103926	0.000903613	0.0010184	0.000526623	0.000614329	0.000721906	0.000649785	0.000336691	0.000107496
		-0.000531919	0.001131	0.00130196	0.00103902	0.00120559	0.00121374	0.00135608	0.00153037	0.00115697	0.000976772	0.00110554	0.00116172	0.00113164	0.00117248	0.000730948	0.000874271	0.000792587	0.000792144	0.000398135	0.000152703
		-0.00052492	0.00144967	0.00128902	0.00143135	0.00149087	0.00139256	0.00162696	0.0017252	0.00138151	0.0011351	0.00129398	0.00131349	0.00114255	0.00117358	0.000757072	0.00105422	0.000963143	0.000818376	0.000552171	0.000182636
		-0.000517921	0.00175426	0.00149423	0.00164049	0.00165668	0.00162385	0.00177751	0.00190045	0.00154711	0.00130559	0.00147559	0.00161363	0.00131824	0.00137151	0.000807827	0.00100355	0.00102431	0.000925264	0.000648535	0.000175844
		-0.000510922	0.00205087	0.00178887	0.00186051	0.00206504	0.0018419	0.00191801	0.00203379	0.00190916	0.00162807	0.0015564	0.00183339	0.00157136	0.00158794	0.00108217	0.00123407	0.00119142	0.00113359	0.000820372	0.000241541
		-0.000503923	0.00213372	0.00191393	0.0021372	0.00211131	0.0019761	0.00202379	0.00212352	0.00208707	0.00191358	0.00178246	0.00187108	0.00192572	0.00174289	0.00138635	0.0014302	0.00146456	0.00125271	0.000921574	0.000326535
		-0.000496924	0.00237837	0.00225517	0.00219973	0.00235652	0.002175	0.00213936	0.00238948	0.00226389	0.00209582	0.00211364	0.00205803	0.00199441	0.002021	0.00144318	0.00158289	0.00161215	0.00131275	0.0010437	0.000428158
		-0.000489925	0.00249661	0.00246557	0.00246299	0.00263309	0.00244146	0.00233413	0.00244866	0.0024064	0.00227909	0.0022814	0.00218837	0.00216985	0.00210214	0.00166146	0.00171214	0.00178133	0.0014453	0.00108437	0.000647102
		-0.000482926	0.00268681	0.0027153	0.00262306	0.00282345	0.00259102	0.0024501	0.00274901	0.00269481	0.00253017	0.00237553	0.00242334	0.00228903	0.00219854	0.00181397	0.00189614	0.00193279	0.00167393	0.00115265	0.000800675
		-0.000475928	0.00299739	0.00290141	0.00301836	0.00302296	0.00270362	0.00269495	0.00298824	0.00290627	0.0027925	0.00247409	0.00254667	0.00241523	0.00228241	0.001956	0.00206995	0.00209472	0.00174203	0.00133357	0.000827528
		-0.000468929	0.00315914	0.00329668	0.00325202	0.00320102	0.00298376	0.00291829	0.00310932	0.00312801	0.00283925	0.00272145	0.00273014	0.00266418	0.00235216	0.00222637	0.00214294	0.0022724	0.00189049	0.00141552	0.000969739
		-0.00046193	0.00345582	0.00348399	0.00346227	0.00352451	0.00323752	0.00336258	0.00328753	0.00304364	0.00298538	0.00294606	0.00294569	0.00292367	0.0026537	0.00234181	0.00225849	0.00244587	0.00202101	0.00153428	0.00102482
		-0.000454931	0.00355097	0.00353014	0.00383159	0.00369625	0.00349282	0.00352496	0.00351896	0.00342574	0.00315474	0.00308032	0.00314372	0.00310759	0.00281519	0.00242227	0.00246374	0.00253838	0.0021991	0.00147564	0.00113904
		-0.000447932	0.00376253	0.00378766	0.00380648	0.00384348	0.00369859	0.00364432	0.00385159	0.00368133	0.00348933	0.00341839	0.00339273	0.0031835	0.00305458	0.00259315	0.00265655	0.00264415	0.00221171	0.00169829	0.00125115
		-0.000440933	0.0039407	0.00390895	0.00386743	0.00407011	0.00384204	0.00382172	0.00408981	0.0038503	0.00364709	0.00362818	0.00356543	0.00319481	0.00304042	0.00288576	0.00276701	0.00277299	0.00233	0.00178891	0.00124694
		-0.000433934	0.0041753	0.00404543	0.00415036	0.00419203	0.00400938	0.00400511	0.00420589	0.00405323	0.00374806	0.00370625	0.0037352	0.00350216	0.00320374	0.00297497	0.00297442	0.00289329	0.00267022	0.00188333	0.00140319
		-0.000426935	0.00436862	0.00433629	0.00452354	0.00437294	0.0042691	0.00411721	0.00443875	0.00437729	0.00408535	0.00390926	0.0039476	0.00378578	0.00343808	0.00315045	0.00320796	0.00307447	0.00270152	0.00191117	0.00148064
		-0.000419936	0.00470329	0.00456016	0.0047039	0.00462035	0.00442198	0.00439742	0.00459838	0.00452562	0.00422852	0.00404027	0.00412745	0.00398523	0.00371019	0.00341395	0.0032358	0.00337459	0.00288182	0.00199314	0.001405
		-0.000412937	0.0048747	0.00474761	0.00480783	0.00486658	0.00463371	0.00470776	0.00461838	0.00457012	0.00438431	0.00425814	0.00432405	0.00410777	0.00393063	0.00359593	0.00334301	0.00330299	0.00290967	0.00214594	0.00142754
		-0.000405938	0.0051906	0.00492678	0.00496687	0.00496457	0.00484337	0.00495454	0.00482295	0.00475023	0.00469478	0.00443917	0.00446571	0.00425142	0.00407474	0.00371487	0.00354818	0.00345621	0.00307273	0.00227584	0.0014885
		-0.000398939	0.00543641	0.00521278	0.00528821	0.00511831	0.00505487	0.00515068	0.00511777	0.005056	0.00488692	0.00456264	0.00464137	0.00446354	0.00412391	0.00390331	0.00376683	0.00367109	0.00320793	0.00240495	0.00158679
		-0.00039194	0.00565065	0.00553501	0.00574422	0.00549404	0.0052778	0.00539062	0.00521663	0.00510722	0.00507173	0.00474327	0.00491082	0.00464868	0.00430318	0.00413658	0.00394779	0.00371096	0.00336553	0.00247729	0.00168878
		-0.000384941	0.00577409	0.00567651	0.00583068	0.00568694	0.00566717	0.00564171	0.00551036	0.00546273	0.00515717	0.00500257	0.00508158	0.00481477	0.00439584	0.00437636	0.00406237	0.00386582	0.00352803	0.00256905	0.00176568
		-0.000377942	0.00583678	0.00593633	0.00596785	0.00586513	0.00601216	0.00574536	0.00581059	0.00568192	0.00518242	0.00513531	0.00519574	0.00522901	0.00460257	0.0044763	0.00416096	0.00408936	0.00355791	0.00275955	0.00177853
		-0.000370943	0.00620911	0.00621041	0.00634548	0.00612452	0.00630701	0.00597625	0.00615653	0.0059283	0.00562401	0.00535098	0.00531622	0.00550917	0.00473366	0.00464295	0.0042097	0.00413765	0.00365513	0.00284333	0.00188677
		-0.000363945	0.00650751	0.00644001	0.00631118	0.00630249	0.00629582	0.00608767	0.00627754	0.00599657	0.00573292	0.00562407	0.00547579	0.00547523	0.00487851	0.00471883	0.00436794	0.00429552	0.00369784	0.00289288	0.00186801
		-0.000356946	0.00656606	0.00667603	0.00646497	0.00638208	0.00634416	0.00625491	0.00640769	0.00613231	0.00565212	0.00570839	0.0057292	0.00567245	0.00500631	0.0048332	0.00452568	0.00439749	0.00392224	0.003019	0.00187807
		-0.000349947	0.00685061	0.00679139	0.00667741	0.00660698	0.00671203	0.00642286	0.00656615	0.00612782	0.00589173	0.00583496	0.00587335	0.00582064	0.00514805	0.00502228	0.00470527	0.00441102	0.00407028	0.00306352	0.00197342
		-0.000342948	0.00715458	0.00707372	0.00683411	0.00673681	0.00693068	0.00660227	0.00668164	0.00640518	0.00617599	0.00607216	0.00604379	0.00594688	0.00532463	0.00517405	0.00478044	0.0046053	0.00413584	0.00316722	0.00201436
		-0.000335949	0.00742595	0.00731251	0.00714563	0.00705198	0.00712866	0.00691241	0.00695982	0.00663851	0.0064028	0.00622155	0.00612282	0.00618288	0.00546869	0.00541834	0.00489411	0.0047118	0.00419732	0.00325019	0.00208248
		-0.00032895	0.00755631	0.00756806	0.00757498	0.00728235	0.0073041	0.00710384	0.00715465	0.00689222	0.00656656	0.00648518	0.00633432	0.00626388	0.00576272	0.00558422	0.00510294	0.00483552	0.00430278	0.00325305	0.00211201
		-0.000321951	0.00757334	0.00774521	0.00765988	0.00735164	0.0074517	0.00736071	0.00734726	0.00701801	0.00676922	0.00656411	0.00659687	0.00646522	0.00589421	0.00558996	0.00532858	0.0049059	0.00451006	0.00333749	0.0020586
		-0.000314952	0.00794588	0.00795198	0.00782669	0.00754217	0.00775626	0.00753304	0.00746626	0.00722491	0.00686762	0.00663221	0.00673362	0.00642457	0.00593046	0.0058107	0.00546625	0.0050127	0.0044761	0.00344413	0.00215277
		-0.000307953	0.00810119	0.00814192	0.00804893	0.00783202	0.00789257	0.00767627	0.0075191	0.00757329	0.00715526	0.00697361	0.00689314	0.00657955	0.00607873	0.00592588	0.00558893	0.00507322	0.00449591	0.00352283	0.0022213
		-0.000300954	0.00819876	0.00833562	0.00833808	0.00806878	0.00819265	0.00807304	0.00769625	0.00775279	0.0071366	0.0072716	0.00697598	0.00681039	0.00633382	0.00607181	0.00569713	0.00525193	0.00461651	0.00356876	0.00223471
		-0.000293955	0.00878262	0.00851032	0.00852893	0.00831797	0.00830231	0.00822146	0.00798695	0.00783296	0.00738506	0.00725858	0.00705891	0.00692903	0.00657666	0.00616292	0.00570253	0.00541146	0.00472897	0.00365212	0.00221977
		-0.000286956	0.00903315	0.00886962	0.00887951	0.00839605	0.00850127	0.00843878	0.00816598	0.00780717	0.00772397	0.00741158	0.00720518	0.00703188	0.00666965	0.0063333	0.00591292	0.00550131	0.0047674	0.00375309	0.00227021
		-0.000279957	0.00917854	0.00892244	0.00893508	0.00872806	0.00880091	0.00872047	0.00841809	0.00810525	0.0078665	0.00773059	0.00739602	0.00734135	0.0068973	0.00646856	0.00590184	0.00549773	0.00495248	0.00375742	0.00229048
		-0.000272958	0.00953421	0.00919634	0.00927884	0.00888777	0.00918468	0.00886021	0.00857608	0.00834801	0.00798387	0.00796927	0.00756002	0.00748735	0.00705987	0.00654341	0.00599883	0.00555763	0.00510687	0.00367107	0.00235517
		-0.000265959	0.00963777	0.00933465	0.00954266	0.00900318	0.00943778	0.00902948	0.00873884	0.00866416	0.00831493	0.00805283	0.00769805	0.00757101	0.00717578	0.00666017	0.00608863	0.00574163	0.00509656	0.00375642	0.00239421
		-0.000258961	0.00989423	0.00963359	0.00968913	0.00919735	0.00943893	0.00921754	0.00899377	0.00889984	0.00860494	0.00818276	0.00790564	0.00762867	0.00723255	0.00679134	0.00615485	0.0058485	0.00511127	0.00392154	0.00240485
		-0.000251962	0.0100869	0.00970967	0.00977923	0.00930293	0.00959295	0.00940675	0.00910514	0.00897578	0.00859028	0.00833822	0.00797114	0.00771532	0.00732073	0.00690721	0.00615243	0.00587829	0.00513961	0.00393351	0.00241033
		-0.000244963	0.0103017	0.0100192	0.00989493	0.00943737	0.00985417	0.00958905	0.00929976	0.00907162	0.00883155	0.00838066	0.00811922	0.00791923	0.00740445	0.00695916	0.00633574	0.00597424	0.00522685	0.00385002	0.00247608
		-0.000237964	0.0105773	0.0101818	0.0100215	0.00963813	0.0101365	0.00967385	0.00940987	0.00918573	0.00910405	0.00848566	0.00824196	0.00811223	0.00750906	0.00702807	0.00639299	0.00605427	0.00528138	0.00398991	0.00239676
		-0.000230965	0.01068	0.0103053	0.0103095	0.00998722	0.0102562	0.00990151	0.00951243	0.00916822	0.00921297	0.00863096	0.00831618	0.00815813	0.00747773	0.00706336	0.00645225	0.00609585	0.00527429	0.00406586	0.0023773
		-0.000223966	0.0107268	0.0104688	0.0105994	0.0100479	0.0106163	0.0100898	0.00964645	0.00943418	0.00943693	0.00883564	0.00850318	0.00821754	0.00766433	0.00716772	0.00650164	0.00619215	0.00530166	0.00403742	0.0022971
		-0.000216967	0.011049	0.010723	0.0106911	0.010393	0.0108412	0.010076	0.00988714	0.00964935	0.00949041	0.00900967	0.00861714	0.00842156	0.00771402	0.00721428	0.00663429	0.00617243	0.0053576	0.00406759	0.00230673
		-0.000209968	0.0113213	0.0107828	0.0108775	0.0106266	0.010855	0.0103451	0.0101263	0.00985677	0.00969841	0.00896386	0.00870572	0.0085081	0.00776322	0.00722211	0.00672619	0.00619651	0.00538327	0.00396657	0.00232721
		-0.000202969	0.0115052	0.0110418	0.0109108	0.0108183	0.0109717	0.0103396	0.0102864	0.00990555	0.00987286	0.0092588	0.00882032	0.00860188	0.00788548	0.0073285	0.00685619	0.00626117	0.00533829	0.00391805	0.00228814
		-0.00019597	0.0116698	0.0113165	0.0111394	0.0110508	0.0112464	0.0105126	0.0103591	0.010016	0.0100272	0.00932861	0.00899298	0.00863419	0.00790712	0.00735126	0.00686179	0.00623296	0.00533087	0.00390211	0.00221212
		-0.000188971	0.0118794	0.0115088	0.0114704	0.0111959	0.0113791	0.0107832	0.0104588	0.0103172	0.0100198	0.00946467	0.00914367	0.00876596	0.00798528	0.00729523	0.00673908	0.00617585	0.00527951	0.00386413	0.00215408
		-0.000181972	0.0120095	0.0117894	0.011672	0.0112349	0.0114077	0.0108776	0.0105421	0.0103006	0.0101998	0.00952993	0.00923098	0.00878384	0.00801614	0.00726497	0.00671908	0.00613786	0.00519912	0.00392317	0.00209988
		-0.000174973	0.0120905	0.0119669	0.0115941	0.0114797	0.0114564	0.0110474	0.0107807	0.010399	0.0103728	0.00965611	0.009433	0.00870277	0.00799256	0.00736559	0.00674975	0.00619907	0.00503657	0.00385003	0.0020321
		-0.000167974	0.0124468	0.0121739	0.0118995	0.0117844	0.0118031	0.0113369	0.010855	0.0108028	0.010396	0.00968433	0.00938872	0.00872774	0.00806333	0.00735846	0.00669369	0.0061491	0.00503851	0.00378042	0.00202702
		-0.000160975	0.0126627	0.0124025	0.0121371	0.0119335	0.011996	0.011413	0.0109471	0.0107638	0.0104533	0.00972067	0.00927185	0.00890538	0.00803926	0.00733194	0.00667276	0.00607033	0.00501629	0.00378196	0.001979
		-0.000153977	0.0127971	0.0125243	0.0122247	0.012182	0.0121525	0.0115922	0.0113185	0.0109787	0.0106054	0.00982748	0.00933286	0.0088519	0.00804448	0.00735611	0.00662935	0.00603359	0.00509116	0.00368201	0.00186329
		-0.000146978	0.0129231	0.0126029	0.0124333	0.0123865	0.0123056	0.0116785	0.0113701	0.01098	0.0106202	0.00997055	0.00943077	0.00881285	0.00796892	0.00730852	0.00659758	0.00601815	0.00497398	0.003619	0.00186411
		-0.000139979	0.0130675	0.0127206	0.0124884	0.0124237	0.0124654	0.0119274	0.0114588	0.0111438	0.0107516	0.0100417	0.0094001	0.00873871	0.0079544	0.00717548	0.0064471	0.00589672	0.00484356	0.00352895	0.00182009
		-0.00013298	0.013223	0.0130536	0.0126797	0.0125888	0.0125349	0.0120121	0.0115805	0.0111867	0.010752	0.0100152	0.00943446	0.00871736	0.00789774	0.00706265	0.00635598	0.00570921	0.00473095	0.00343279	0.00181578
		-0.000125981	0.0133306	0.0131943	0.0128195	0.0125113	0.0126559	0.0121349	0.0115941	0.0110015	0.0106851	0.00982324	0.0093383	0.00858854	0.00782732	0.00693707	0.00620054	0.00555988	0.0046103	0.00324845	0.00175976
		-0.000118982	0.0133144	0.0132683	0.0129234	0.0125327	0.012469	0.0120841	0.0116106	0.0110228	0.0106473	0.00989602	0.00921617	0.00844066	0.00766106	0.00684498	0.00600435	0.00551059	0.00445469	0.00325522	0.00161393
		-0.000111983	0.0135394	0.0132421	0.0128045	0.0127212	0.0125471	0.0119694	0.0116674	0.0109075	0.0104315	0.00971874	0.00908308	0.00835465	0.00750547	0.00676024	0.00580278	0.0053352	0.0043185	0.00315164	0.0015663
		-0.000104984	0.0135093	0.0131472	0.0129218	0.0126824	0.0125003	0.0118614	0.0115633	0.0109129	0.0103151	0.00952079	0.00884917	0.00824793	0.00736623	0.00653579	0.00567184	0.00520393	0.00414705	0.00298427	0.00148784
		-9.79851e-05	0.0133968	0.0132105	0.0128796	0.0127173	0.0122978	0.0117379	0.0112953	0.0106231	0.0102068	0.00937664	0.00863465	0.00800732	0.00707535	0.00626865	0.00547446	0.00499262	0.00395188	0.00283112	0.00141527
		-9.09861e-05	0.0133644	0.013305	0.0127644	0.0125425	0.0120815	0.0117137	0.0108937	0.0104726	0.0101468	0.00918242	0.00841939	0.00753519	0.00676968	0.00602103	0.0053128	0.00472241	0.00381755	0.00275885	0.00134845
		-8.39872e-05	0.013333	0.0130192	0.0127257	0.0123759	0.0117734	0.0115487	0.0107561	0.0102562	0.00991765	0.00877777	0.00812062	0.00720417	0.00648552	0.00570231	0.00502964	0.00446839	0.00363781	0.00257088	0.00119774
		-7.69883e-05	0.0131564	0.0128186	0.012526	0.0120562	0.0114158	0.0110517	0.0105116	0.00979304	0.00960033	0.00839334	0.00763148	0.00687212	0.00617666	0.00538277	0.00475019	0.00423231	0.00329327	0.00237769	0.00109934
		-6.99893e-05	0.0125571	0.0123937	0.0122448	0.0116614	0.0109777	0.0106367	0.0102664	0.00942718	0.00911102	0.00805571	0.00716275	0.00654476	0.00596452	0.00497018	0.00437192	0.00389755	0.00311213	0.00219989	0.00109703
		-6.29904e-05	0.0122818	0.0119834	0.0115782	0.0111205	0.0104242	0.0103064	0.00968397	0.00884576	0.00852691	0.00762651	0.00683544	0.00612708	0.00560677	0.00456945	0.00392199	0.00347485	0.00280074	0.00207217	0.000984684
		-5.59915e-05	0.0118399	0.0114964	0.0108853	0.0104596	0.0098293	0.00984597	0.00903528	0.0082246	0.00794379	0.00709103	0.00621445	0.00554406	0.00501543	0.0042026	0.00359337	0.00319302	0.00259626	0.00185016	0.000826496
		-4.89925e-05	0.0111729	0.0106184	0.0103389	0.0096295	0.00898284	0.00899199	0.00820759	0.00754363	0.00735524	0.00649271	0.00562784	0.00512652	0.00429072	0.0037955	0.00322043	0.002932	0.00227587	0.00159306	0.000751741
		-4.19936e-05	0.0100427	0.0098237	0.00942083	0.00867882	0.00835958	0.00796516	0.00748103	0.00682398	0.00654099	0.00588402	0.00515337	0.0044266	0.00391847	0.00349069	0.00278537	0.00255333	0.00198315	0.00144902	0.000755
		-3.49947e-05	0.00867513	0.00837863	0.00805021	0.00750784	0.00735083	0.00701474	0.00639637	0.00588962	0.00556507	0.00530858	0.0044067	0.00374331	0.00324877	0.00293399	0.00242276	0.00224499	0.00171808	0.00119862	0.000620416
		-2.79957e-05	0.00709816	0.00701824	0.00674253	0.00628284	0.00631841	0.00566957	0.00524525	0.00505299	0.00477563	0.00444567	0.00369802	0.00301337	0.00255684	0.00225191	0.00192582	0.00173774	0.00142843	0.0009287	0.000476922
		-2.09968e-05	0.00557658	0.0055239	0.0049211	0.00477931	0.00447613	0.00418434	0.00433309	0.00406176	0.00365603	0.00336196	0.00273607	0.00228928	0.00200451	0.00172544	0.00149863	0.0012824	0.00102547	0.000726427	0.000397544
		-1.39979e-05	0.00346619	0.00347919	0.00325766	0.00354149	0.00297812	0.00310946	0.00286583	0.0027788	0.00241947	0.00228669	0.00184691	0.00142361	0.00107436	0.00122724	0.000899821	0.000855847	0.00060771	0.000519375	0.000278463
		-6.99893e-06	0.00172632	0.00198587	0.00159465	0.00215287	0.00147193	0.00180596	0.0013783	0.00138016	0.00109453	0.000815405	0.000855426	0.000643815	0.000399364	0.000609831	0.000445587	0.000468594	0.000357035	0.000245568	0.000211761
		0	-5.42346e-05	-0.000191769	-7.91326e-06	2.78532e-05	-0.000369725	0.000182336	-0.000183872	0.000162533	0.000125397	-9.08295e-05	-9.12561e-05	2.64629e-05	-0.000278766	8.32355e-05	-0.000107104	-4.97247e-05	0.000123243	2.19464e-07	6.34987e-05
		6.99893e-06	-0.00180892	-0.00222215	-0.00178463	-0.00207566	-0.00217644	-0.0015652	-0.00181943	-0.0015437	-0.00123177	-0.00104354	-0.00107151	-0.00076611	-0.0008936	-0.000544999	-0.000491645	-0.000553334	-0.000353678	-0.000237484	-0.000107255
		1.39979e-05	-0.00400948	-0.00380457	-0.00392289	-0.00403441	-0.00372323	-0.00320934	-0.00325676	-0.00295069	-0.00261076	-0.00222075	-0.00202555	-0.00160229	-0.00142475	-0.00128168	-0.000916515	-0.000925422	-0.000756818	-0.000475176	-0.000206178
		2.09968e-05	-0.00577546	-0.00576822	-0.00568699	-0.00540257	-0.00508944	-0.00481316	-0.00460114	-0.00412304	-0.00397946	-0.00331657	-0.00293628	-0.00225909	-0.00202684	-0.0017386	-0.0015151	-0.00138026	-0.00102778	-0.000667205	-0.000278901
		2.79957e-05	-0.00753852	-0.00738391	-0.00725518	-0.00659317	-0.00644902	-0.00614809	-0.00555285	-0.00496307	-0.00509772	-0.0045292	-0.00383767	-0.00281688	-0.0025774	-0.00245181	-0.00192152	-0.0018092	-0.00146059	-0.000830943	-0.000346175
		3.49947e-05	-0.00881921	-0.00876561	-0.00858319	-0.00781291	-0.00777293	-0.00754039	-0.00676426	-0.00595348	-0.00574067	-0.00555442	-0.00457286	-0.00377307	-0.00320641	-0.00280859	-0.00231727	-0.00215616	-0.00184103	-0.00115968	-0.000438957
		4.19936e-05	-0.0101375	-0.00968495	-0.00979433	-0.00890117	-0.00882087	-0.00857465	-0.00790844	-0.00707917	-0.00663367	-0.00611735	-0.0054514	-0.00446306	-0.00372881	-0.00332524	-0.00269249	-0.00269914	-0.00216327	-0.001357	-0.000702716
		4.89925e-05	-0.0112743	-0.0108679	-0.0105017	-0.00990192	-0.00991122	-0.00952281	-0.00892893	-0.0080061	-0.00750641	-0.00666365	-0.00619724	-0.00510286	-0.00429694	-0.00377137	-0.00324664	-0.00307557	-0.0024206	-0.00154187	-0.000795425
		5.59915e-05	-0.0118621	-0.011667	-0.0112719	-0.0107598	-0.0109681	-0.00998549	-0.00957745	-0.00857447	-0.00821403	-0.00722259	-0.00681734	-0.00560935	-0.00504195	-0.00416708	-0.00360044	-0.00340443	-0.00275142	-0.00167264	-0.000871731
		6.29904e-05	-0.0124652	-0.0123363	-0.0119433	-0.0113874	-0.0115969	-0.0104959	-0.0101461	-0.00907497	-0.00873176	-0.00767475	-0.00717771	-0.00621753	-0.00557367	-0.00457037	-0.0039784	-0.003688	-0.00294299	-0.001922	-0.000914777
		6.99893e-05	-0.0130298	-0.012658	-0.0124059	-0.0118968	-0.0120454	-0.0109783	-0.0106747	-0.00950651	-0.00939667	-0.00810215	-0.00760683	-0.0066445	-0.00594922	-0.00492019	-0.00438328	-0.00406126	-0.00315427	-0.00210829	-0.000973237
		7.69883e-05	-0.013446	-0.013027	-0.0128304	-0.0121222	-0.0122016	-0.0114696	-0.0110626	-0.00990264	-0.00978806	-0.00862477	-0.00798549	-0.00696948	-0.00639944	-0.00533468	-0.00468524	-0.00439512	-0.00350875	-0.00221012	-0.000983369
		8.39872e-05	-0.0136267	-0.0133578	-0.0131464	-0.0124873	-0.012515	-0.0118221	-0.0111794	-0.0102	-0.0100122	-0.00899166	-0.00843821	-0.007262	-0.00669618	-0.00567638	-0.00489656	-0.00462219	-0.00365568	-0.00227769	-0.00111098
		9.09861e-05	-0.0137761	-0.0135149	-0.0133949	-0.012764	-0.0126428	-0.0121598	-0.0115058	-0.0105978	-0.0102702	-0.009461	-0.00874683	-0.00761427	-0.00704885	-0.00602182	-0.00527572	-0.00494934	-0.00389584	-0.00244291	-0.00126614
		9.79851e-05	-0.0138708	-0.01357	-0.0134537	-0.0129666	-0.0128171	-0.0120348	-0.0117389	-0.0107085	-0.0104447	-0.00955373	-0.00901504	-0.00798434	-0.00732331	-0.00621201	-0.00555533	-0.00519843	-0.00411884	-0.00259214	-0.00132063
		0.000104984	-0.0139971	-0.0136672	-0.0135616	-0.0129799	-0.0128505	-0.0121551	-0.0119676	-0.0109035	-0.0104589	-0.00963323	-0.0092286	-0.00823385	-0.00738258	-0.00650992	-0.00578919	-0.0052848	-0.0043194	-0.00283689	-0.00138608
		0.000111983	-0.0138958	-0.0136279	-0.0135066	-0.0130272	-0.012841	-0.0121674	-0.0120069	-0.0110151	-0.0106833	-0.00986395	-0.00936324	-0.00840117	-0.00775007	-0.00667148	-0.00598088	-0.00543403	-0.00452641	-0.00291796	-0.00150154
		0.000118982	-0.0136913	-0.0136243	-0.0133595	-0.0129721	-0.0129332	-0.012215	-0.0118249	-0.0111011	-0.0108163	-0.00995953	-0.00950344	-0.00851793	-0.00786069	-0.0068575	-0.00606482	-0.00573897	-0.00472255	-0.00299122	-0.00155483
		0.000125981	-0.0135434	-0.0133902	-0.0132909	-0.0128821	-0.0127634	-0.0121072	-0.0118699	-0.0110925	-0.0109248	-0.0100084	-0.00943272	-0.00857143	-0.00797616	-0.00700406	-0.00628122	-0.00588304	-0.00487584	-0.00318197	-0.00153809
		0.00013298	-0.0134366	-0.0132963	-0.013192	-0.0128336	-0.0126331	-0.0122385	-0.0118627	-0.0112195	-0.010894	-0.010066	-0.00953082	-0.00868034	-0.00813567	-0.00710918	-0.00646011	-0.00601621	-0.00494529	-0.00332072	-0.00165782
		0.000139979	-0.0131348	-0.0132812	-0.0130075	-0.012619	-0.0125391	-0.0121713	-0.0116635	-0.0111061	-0.0107341	-0.0100918	-0.00957251	-0.00880317	-0.00819958	-0.00715577	-0.00656497	-0.00598914	-0.00500471	-0.00336552	-0.00172424
		0.000146978	-0.0129681	-0.0130833	-0.0129585	-0.0125648	-0.0124338	-0.0119319	-0.0116638	-0.0109806	-0.0108274	-0.00992337	-0.00959911	-0.00881852	-0.00826287	-0.0072375	-0.00658789	-0.00612112	-0.00505436	-0.00348192	-0.00181279
		0.000153977	-0.0128658	-0.012863	-0.0127273	-0.0124236	-0.0122094	-0.011617	-0.0116206	-0.0108879	-0.0107487	-0.00992994	-0.00962267	-0.0088654	-0.00830594	-0.00730284	-0.00661438	-0.00623852	-0.00512373	-0.00358516	-0.00188152
		0.000160975	-0.0126774	-0.0126692	-0.0125437	-0.0122582	-0.0119937	-0.0115369	-0.0115761	-0.0108013	-0.0105387	-0.0100841	-0.00956438	-0.00883741	-0.0082179	-0.00735269	-0.00666314	-0.00624266	-0.00526773	-0.00367506	-0.0019289
		0.000167974	-0.0124909	-0.0124753	-0.012344	-0.0119889	-0.0118306	-0.011497	-0.0113583	-0.0106202	-0.0103956	-0.00996221	-0.00951142	-0.00888081	-0.00812615	-0.00741935	-0.00670746	-0.00625263	-0.00528932	-0.00374016	-0.00199097
		0.000174973	-0.0124061	-0.0121839	-0.0121542	-0.011766	-0.011812	-0.0112047	-0.0112877	-0.0106411	-0.0102998	-0.00985515	-0.00939875	-0.00886694	-0.00819046	-0.00755634	-0.00681193	-0.0064699	-0.00526032	-0.00381324	-0.00201734
		0.000181972	-0.0121676	-0.012034	-0.012024	-0.0114663	-0.0115609	-0.0109916	-0.0110861	-0.0104299	-0.0102115	-0.00965689	-0.00931907	-0.00877769	-0.00808638	-0.00753627	-0.00682342	-0.00639657	-0.0053475	-0.00390745	-0.00211177
		0.000188971	-0.0119037	-0.0117939	-0.0118084	-0.011312	-0.011421	-0.0111229	-0.0109573	-0.0101837	-0.0100334	-0.00949376	-0.00923883	-0.00866764	-0.008075	-0.00731971	-0.00691828	-0.00632576	-0.0053271	-0.00387003	-0.00215265
		0.00019597	-0.0115524	-0.011669	-0.0115111	-0.0112399	-0.0112495	-0.0108157	-0.0106398	-0.0102013	-0.00999632	-0.00935751	-0.00916206	-0.00870301	-0.00795264	-0.00727652	-0.00692234	-0.00637505	-0.00539918	-0.00381308	-0.00222416
		0.000202969	-0.011385	-0.0113716	-0.0112712	-0.0110731	-0.0109964	-0.0104514	-0.0106608	-0.00979786	-0.00993267	-0.00919277	-0.00906746	-0.00863446	-0.00787693	-0.00728957	-0.00682919	-0.00632729	-0.00547461	-0.00379836	-0.00223326
		0.000209968	-0.0113669	-0.0111818	-0.0110546	-0.0107392	-0.010825	-0.0103282	-0.0104993	-0.00962627	-0.009886	-0.00903564	-0.00890482	-0.00854373	-0.00779079	-0.00715546	-0.00679117	-0.00626719	-0.00543327	-0.00400196	-0.00223891
		0.000216967	-0.0110055	-0.0108815	-0.010905	-0.0104816	-0.0107315	-0.0101617	-0.0103312	-0.00945112	-0.0097599	-0.00890018	-0.00882195	-0.00858981	-0.00771617	-0.00707701	-0.00673924	-0.00636875	-0.00550216	-0.00390655	-0.00226967
		0.000223966	-0.0108011	-0.0106971	-0.0107035	-0.0101396	-0.0105088	-0.00996463	-0.00986835	-0.00947653	-0.00946199	-0.00883077	-0.00866407	-0.00845976	-0.00763929	-0.00706978	-0.00665167	-0.00621758	-0.0054968	-0.00392502	-0.00227039
		0.000230965	-0.0108224	-0.0104524	-0.0104234	-0.0098973	-0.0102886	-0.00971592	-0.00968397	-0.00924605	-0.00927821	-0.00861629	-0.00849055	-0.00827186	-0.00756367	-0.00697395	-0.00661111	-0.00607843	-0.00543243	-0.00391638	-0.00224434
		0.000237964	-0.0104288	-0.0102556	-0.0102165	-0.00979439	-0.00998527	-0.0095342	-0.00951613	-0.00889487	-0.00900639	-0.00853819	-0.00832305	-0.00811382	-0.00735881	-0.00688527	-0.00642123	-0.00601722	-0.00530929	-0.00389923	-0.00223694
		0.000244963	-0.0100173	-0.00992994	-0.010062	-0.0098205	-0.00984424	-0.00945067	-0.00932135	-0.00884486	-0.00873966	-0.0085131	-0.0083321	-0.00808394	-0.00722638	-0.00690731	-0.00640654	-0.0059938	-0.00540631	-0.00385811	-0.00219833
		0.000251962	-0.00987041	-0.00979015	-0.00985375	-0.00957751	-0.00950803	-0.00919702	-0.00902108	-0.00878284	-0.00852422	-0.00814368	-0.00818184	-0.00793366	-0.00716612	-0.0066448	-0.00636255	-0.00589285	-0.00530274	-0.00385088	-0.00212825
		0.000258961	-0.00968627	-0.00956803	-0.00957849	-0.00930536	-0.00919595	-0.00889674	-0.00891021	-0.00861224	-0.00857922	-0.00799295	-0.00802262	-0.00767769	-0.00703738	-0.00650291	-0.00622721	-0.00583849	-0.00517666	-0.00385325	-0.00208619
		0.000265959	-0.00945397	-0.00926663	-0.00926953	-0.0091425	-0.00904237	-0.00874265	-0.00866386	-0.00844691	-0.00816374	-0.00775746	-0.00791177	-0.00758416	-0.00698713	-0.00638751	-0.00616437	-0.00574483	-0.0051012	-0.0037951	-0.0021505
		0.000272958	-0.00915005	-0.00910113	-0.00898848	-0.00896129	-0.00887511	-0.00860689	-0.00856022	-0.00829473	-0.00795434	-0.00774102	-0.00767515	-0.0074863	-0.00692396	-0.00635273	-0.00597565	-0.00562294	-0.00492637	-0.00370347	-0.00208772
		0.000279957	-0.00901916	-0.00887338	-0.00878949	-0.00867498	-0.00851301	-0.00851537	-0.00836448	-0.00819205	-0.00790971	-0.00751606	-0.00761441	-0.00741961	-0.0068481	-0.00620502	-0.00584218	-0.00557181	-0.00488952	-0.00377418	-0.00211158
		0.000286956	-0.00890772	-0.00858747	-0.00857474	-0.00844211	-0.00823559	-0.00842597	-0.00820918	-0.00796935	-0.0077527	-0.00741784	-0.00735334	-0.00717302	-0.00669884	-0.00601984	-0.00583223	-0.00543791	-0.00491031	-0.0038798	-0.00208946
		0.000293955	-0.00846448	-0.00856771	-0.00823427	-0.00824734	-0.00822128	-0.00826129	-0.00801507	-0.00779502	-0.00745041	-0.00727111	-0.00704648	-0.00712052	-0.00653006	-0.00583485	-0.00564645	-0.00544515	-0.0048704	-0.0037846	-0.00214431
		0.000300954	-0.00812076	-0.00819248	-0.00793594	-0.00794197	-0.00798575	-0.00814136	-0.00772157	-0.00746409	-0.00719818	-0.0071506	-0.00695009	-0.00715645	-0.00644571	-0.00575617	-0.00547401	-0.00538916	-0.00476415	-0.00358957	-0.00214138
		0.000307953	-0.00803169	-0.00789085	-0.00772807	-0.00769542	-0.00770385	-0.0079013	-0.00757354	-0.00729766	-0.00698466	-0.00692092	-0.00670826	-0.00688274	-0.00627799	-0.00567781	-0.00538943	-0.00537855	-0.00464161	-0.00370581	-0.00217312
		0.000314952	-0.00809126	-0.0078428	-0.00757498	-0.0076027	-0.00748857	-0.00770564	-0.00743568	-0.00719209	-0.00689719	-0.00672809	-0.0064534	-0.00658392	-0.00611157	-0.00558539	-0.00529649	-0.00510163	-0.00451646	-0.00359581	-0.00205685
		0.000321951	-0.00768824	-0.00757264	-0.00745768	-0.00743952	-0.00728282	-0.00739475	-0.0071859	-0.00695485	-0.00666065	-0.00667568	-0.00631784	-0.00633622	-0.00598077	-0.00544521	-0.00514067	-0.00490268	-0.00442916	-0.00351779	-0.00203598
		0.00032895	-0.00765379	-0.00735233	-0.00721098	-0.00718857	-0.00719489	-0.00720965	-0.00691777	-0.0067998	-0.00661817	-0.00644071	-0.00620216	-0.0062831	-0.00578595	-0.00531035	-0.00500006	-0.00492544	-0.00433195	-0.00351197	-0.00202677
		0.000335949	-0.00739179	-0.0070229	-0.00707311	-0.00699565	-0.00695301	-0.00668237	-0.00683057	-0.0066423	-0.00653619	-0.00623364	-0.00598412	-0.00617396	-0.00573808	-0.00524818	-0.00486695	-0.00489301	-0.00430208	-0.00341088	-0.0019942
		0.000342948	-0.00701486	-0.00680663	-0.0069312	-0.00682287	-0.0066133	-0.0064473	-0.00650539	-0.00646033	-0.00629932	-0.00599217	-0.0058661	-0.00600039	-0.00554129	-0.00505468	-0.00476932	-0.00474971	-0.00414	-0.00330043	-0.0019446
		0.000349947	-0.00668618	-0.00662341	-0.00658366	-0.00657103	-0.00629073	-0.00645854	-0.00619	-0.00629145	-0.00612207	-0.00589146	-0.00565927	-0.00572734	-0.00540452	-0.00497808	-0.00458182	-0.0045338	-0.0040352	-0.00316681	-0.00190102
		0.000356946	-0.00642698	-0.00631022	-0.00640764	-0.00634989	-0.00618069	-0.00644199	-0.00610979	-0.00613125	-0.00576624	-0.00575696	-0.00552092	-0.0056262	-0.00524116	-0.00472739	-0.00450116	-0.00435974	-0.00394226	-0.00312353	-0.00192743
		0.000363945	-0.00647759	-0.00608049	-0.00621907	-0.00618592	-0.00606277	-0.00625247	-0.00598187	-0.00579574	-0.00571207	-0.00543775	-0.00535192	-0.00540526	-0.00508108	-0.00464083	-0.00435924	-0.00430319	-0.00371476	-0.00296743	-0.00182101
		0.000370943	-0.00614195	-0.00586701	-0.00600277	-0.00597659	-0.00587316	-0.00600319	-0.00576361	-0.00548717	-0.00556083	-0.00527558	-0.0050809	-0.00517298	-0.00481458	-0.00438533	-0.0042864	-0.00419216	-0.00360984	-0.0029037	-0.00176211
		0.000377942	-0.00565342	-0.00579943	-0.00564561	-0.00573356	-0.00553267	-0.0058574	-0.00548806	-0.00539245	-0.00527303	-0.00522243	-0.00486456	-0.00509567	-0.00473288	-0.00434112	-0.00425019	-0.00410416	-0.00352588	-0.00277413	-0.00174664
		0.000384941	-0.00531571	-0.00557763	-0.00535866	-0.00551288	-0.00534178	-0.00576084	-0.00533512	-0.00530189	-0.00493234	-0.00506067	-0.00479149	-0.00493202	-0.00444879	-0.00414355	-0.0041431	-0.00389511	-0.00345558	-0.00268401	-0.00174541
		0.00039194	-0.00544505	-0.00533944	-0.00514118	-0.00531592	-0.00516331	-0.00544873	-0.00521381	-0.00514374	-0.00476537	-0.00475664	-0.00457664	-0.00475272	-0.00419304	-0.00402783	-0.00400133	-0.00373506	-0.00323474	-0.00270172	-0.00163991
		0.000398939	-0.00524992	-0.0050346	-0.00489435	-0.00499741	-0.00475613	-0.00517826	-0.004933	-0.00491324	-0.00454387	-0.00452693	-0.00437595	-0.00447624	-0.00408658	-0.00395484	-0.00380942	-0.00354418	-0.00313191	-0.00264051	-0.0016001
		0.000405938	-0.00479848	-0.00489384	-0.00478979	-0.00490263	-0.00458894	-0.00507955	-0.00465181	-0.00475737	-0.00443919	-0.00437333	-0.00417837	-0.0044039	-0.00407786	-0.00396175	-0.00345984	-0.00335445	-0.00301646	-0.00254642	-0.001539
		0.000412937	-0.00471362	-0.00470798	-0.0046819	-0.00463239	-0.00457118	-0.00496282	-0.00454839	-0.00458547	-0.00419507	-0.00409737	-0.00406271	-0.00418775	-0.00380135	-0.00375021	-0.00336131	-0.00318596	-0.00294815	-0.00242131	-0.001502
		0.000419936	-0.00462283	-0.00442279	-0.00439029	-0.0044774	-0.00411519	-0.00469657	-0.00443872	-0.00432093	-0.00402417	-0.0039604	-0.00398622	-0.00386427	-0.00368435	-0.00352089	-0.00318013	-0.00304419	-0.00276397	-0.00231734	-0.00141513
		0.000426935	-0.00449632	-0.00409361	-0.00386841	-0.00420088	-0.00390987	-0.00442489	-0.00420085	-0.00404644	-0.00379073	-0.00390215	-0.00374084	-0.0037473	-0.00355314	-0.00338453	-0.00307383	-0.00287517	-0.00256732	-0.00222847	-0.00134596
		0.000433934	-0.00411399	-0.00391153	-0.00372338	-0.00409028	-0.00399442	-0.00400939	-0.00389092	-0.00405293	-0.00356487	-0.00366017	-0.00355715	-0.00368534	-0.00332629	-0.00313937	-0.00294064	-0.00258194	-0.00246138	-0.00212693	-0.0013728
		0.000440933	-0.00407155	-0.00375596	-0.00365799	-0.00379452	-0.00379178	-0.00375019	-0.00365128	-0.00382859	-0.00354457	-0.00332785	-0.0032651	-0.00343099	-0.00300995	-0.00292264	-0.00279948	-0.00262969	-0.00233283	-0.00195125	-0.00138245
		0.000447932	-0.00381605	-0.00355925	-0.0035467	-0.00355554	-0.00360058	-0.00371354	-0.00355648	-0.00349166	-0.00332569	-0.00321792	-0.0030454	-0.00315593	-0.00283269	-0.00292327	-0.00269157	-0.00250518	-0.0022051	-0.0019359	-0.0012747
		0.000454931	-0.00349907	-0.00315299	-0.00327592	-0.00331761	-0.00313034	-0.00341426	-0.00321896	-0.00316713	-0.00314269	-0.00292876	-0.00281749	-0.00286705	-0.00283323	-0.00287302	-0.00248867	-0.00228427	-0.00202418	-0.00178502	-0.00114619
		0.00046193	-0.00327942	-0.0028864	-0.00295403	-0.00316923	-0.00294478	-0.00295514	-0.00300026	-0.00297254	-0.00277622	-0.00281796	-0.00268644	-0.00280045	-0.00250188	-0.00257437	-0.00243516	-0.00222636	-0.00185865	-0.00170399	-0.00105056
		0.000468929	-0.0032248	-0.00272663	-0.00276829	-0.0029576	-0.00287431	-0.00277193	-0.00285875	-0.00299554	-0.00266396	-0.00264699	-0.00247332	-0.00279185	-0.00224208	-0.00230182	-0.00226646	-0.00183301	-0.00173903	-0.00157066	-0.000973821
		0.000475928	-0.00305462	-0.00253511	-0.00247377	-0.00270753	-0.00253981	-0.00249455	-0.0027568	-0.00266536	-0.00252027	-0.00234464	-0.00219531	-0.0025128	-0.00204661	-0.00211384	-0.00205007	-0.00194661	-0.00157816	-0.00137662	-0.000946447
		0.000482926	-0.00268363	-0.00244987	-0.00224406	-0.00241787	-0.00242133	-0.00222925	-0.00245296	-0.00244061	-0.00224831	-0.00228817	-0.00195929	-0.00211808	-0.00197006	-0.00213271	-0.00179866	-0.00179166	-0.0014665	-0.00113215	-0.00099902
		0.000489925	-0.00246629	-0.00216511	-0.00211608	-0.00230748	-0.00224912	-0.00213623	-0.00220451	-0.00236096	-0.0020317	-0.00206256	-0.00190093	-0.00189239	-0.00168708	-0.00189236	-0.00168309	-0.00152857	-0.00126158	-0.00106172	-0.000891055
		0.000496924	-0.00217555	-0.00200108	-0.0019548	-0.00203831	-0.0018789	-0.00207895	-0.00195303	-0.00221602	-0.00189369	-0.00183293	-0.00173821	-0.0016965	-0.00147724	-0.001661	-0.00150761	-0.00155263	-0.00111946	-0.000970048	-0.000795828
		0.000503923	-0.00201807	-0.001724	-0.00171389	-0.00183722	-0.00151121	-0.00187652	-0.00187361	-0.0020389	-0.00167261	-0.00164446	-0.00150498	-0.00151136	-0.00141228	-0.00148693	-0.00142104	-0.00131449	-0.000938945	-0.000811347	-0.000731958
		0.000510922	-0.00178509	-0.00150169	-0.00141764	-0.00159174	-0.0014174	-0.00157411	-0.0015846	-0.0019012	-0.00160404	-0.00156947	-0.00145189	-0.00142781	-0.00128252	-0.00140209	-0.00125534	-0.00110155	-0.000908771	-0.000618953	-0.000708833
		0.000517921	-0.00135347	-0.00127153	-0.00139278	-0.00141049	-0.00127568	-0.00132259	-0.00132104	-0.00175229	-0.00133064	-0.00132362	-0.00136322	-0.00135057	-0.00121784	-0.00121348	-0.00111734	-0.000862532	-0.000765142	-0.000629665	-0.000712086
		0.00052492	-0.00132288	-0.00108121	-0.00113771	-0.00109497	-0.00109845	-0.000922072	-0.00114773	-0.00173494	-0.00104257	-0.00118237	-0.00113594	-0.00111065	-0.00104675	-0.000929141	-0.000913588	-0.000735321	-0.00071736	-0.000507188	-0.000573668
		0.000531919	-0.00112554	-0.000849488	-0.000787694	-0.000831359	-0.000886811	-0.000876694	-0.000911956	-0.00145067	-0.000873049	-0.00100368	-0.00096274	-0.000820371	-0.000801751	-0.000950058	-0.000713661	-0.000629268	-0.000474743	-0.000434695	-0.000472068
		0.000538918	-0.000730627	-0.000608959	-0.000684997	-0.000815007	-0.000733541	-0.000643649	-0.000547851	-0.00113222	-0.000645576	-0.000888098	-0.000803807	-0.000627759	-0.00057593	-0.000665678	-0.000587926	-0.000412475	-0.000327528	-0.000405291	-0.000464644
		0.000545917	-0.000496511	-0.000348765	-0.0005527	-0.00062304	-0.00045582	-0.000329018	-0.000487973	-0.00106095	-0.000535205	-0.000636345	-0.000641447	-0.000591268	-0.000330232	-0.000703618	-0.000320662	-0.00011592	-0.000124549	-0.000165981	-0.000343742
		0.000552916	-0.000500654	-0.000305345	-0.000368102	-0.000388221	-0.000222808	-0.000134764	-0.000107058	-0.000959847	-0.00034506	-0.000412186	-0.000438666	-0.000475432	-0.000150063	-0.000355269	-0.000121436	6.64899e-05	-3.82499e-05	-9.8306e-05	-0.000285723
		0.000559915	-0.000363707	-7.37606e-05	5.42418e-05	-0.0001668	1.1729e-05	8.98416e-05	0.000292764	-0.000570188	-0.000163088	-0.000228758	-0.000203676	-5.60979e-05	-2.45458e-05	-0.000282126	-6.14853e-05	0.000159927	0.000132487	6.12506e-05	-0.000192134
		0.000566914	0.000156948	-7.83643e-05	0.000230248	-6.55332e-06	0.000120907	6.59699e-05	0.000484844	-0.000364894	0.000195062	-7.28657e-05	-2.43441e-05	0.000155338	4.49456e-05	-0.000126498	5.87123e-05	0.00025374	0.00027432	0.000181719	-8.35355e-05
		0.000573913	0.000195477	0.000144544	0.000454895	0.00032312	0.000180368	0.000271334	0.000630971	-0.000148459	0.000255223	0.000141557	0.000404193	0.000217071	0.000176081	2.99155e-05	0.000134192	0.000387947	0.000340006	0.000256502	-5.39655e-05

## Sheet: Fig2_30mK
Fig 2
Temp = 0,0304
dG^1e_sens (e²/h)	Error
0.0392109	0.000266648
		dVpl (V)	dG_sens at tau = 0,04 (e²/h)	dG_sens at tau = 0,08 (e²/h)	dG_sens at tau = 0,13 (e²/h)	dG_sens at tau = 0,19 (e²/h)	dG_sens at tau = 0,24 (e²/h)	dG_sens at tau = 0,34 (e²/h)	dG_sens at tau = 0,39 (e²/h)	dG_sens at tau = 0,48 (e²/h)	dG_sens at tau = 0,52 (e²/h)	dG_sens at tau = 0,60 (e²/h)	dG_sens at tau = 0,66 (e²/h)	dG_sens at tau = 0,71 (e²/h)	dG_sens at tau = 0,77 (e²/h)	dG_sens at tau = 0,81 (e²/h)	dG_sens at tau = 0,84 (e²/h)	dG_sens at tau = 0,87 (e²/h)	dG_sens at tau = 0,91 (e²/h)	dG_sens at tau = 0,95 (e²/h)	dG_sens at tau = 0,985 (e²/h)	Column21
		-0.000579858	-7.34706e-05	1.45166e-05	0.000283371	-4.59701e-05	0.000228917	-0.00028193	-0.000112528	-0.000282225	-1.68215e-05	-3.68623e-05	5.98861e-05	7.55232e-05	-2.52882e-05	0.000135928	0.000208738	-0.000177818	0.000214375	-0.000651654	-0.00010011
		-0.00056986	0.000217826	0.000399717	0.00052618	0.000170065	0.000592838	0.00027931	0.000193945	-2.17691e-06	0.000327363	0.000299469	0.00039173	0.000447931	0.000142327	0.000414871	0.000462379	9.25378e-05	0.00045162	-0.000557512	3.53594e-05
		-0.000559863	0.000639749	0.000824633	0.000750275	0.000496499	0.000816591	0.000678978	0.000504484	0.000248284	0.000597153	0.000659959	0.000649681	0.000727994	0.00029733	0.00066622	0.000632294	0.000326053	0.000562497	-0.000319729	0.000111187
		-0.000549865	0.00090583	0.00113619	0.00110632	0.000787945	0.00110193	0.00107895	0.000794961	0.000551112	0.000823786	0.00104345	0.000944543	0.000998495	0.00053888	0.000888557	0.00080369	0.000597208	0.00066419	3.7271e-05	0.000330955
		-0.000539868	0.00127148	0.00146552	0.00154757	0.00127749	0.00148922	0.00124413	0.00116414	0.000911619	0.00110192	0.00136772	0.00124062	0.00129448	0.000816873	0.00106607	0.00091026	0.000915086	0.00093479	0.000208054	0.000523825
		-0.00052987	0.00171158	0.00178658	0.00183056	0.0017017	0.00171341	0.00159977	0.00148565	0.00125684	0.00147573	0.00171591	0.00153274	0.00155129	0.00128615	0.00130418	0.00113163	0.00118297	0.00115373	0.000407659	0.000624358
		-0.000519872	0.00204251	0.0019302	0.00210472	0.00203476	0.00198723	0.00192086	0.00183201	0.00154933	0.00185242	0.00195122	0.001832	0.00174187	0.00156967	0.00159033	0.0014226	0.00134016	0.00142944	0.000459166	0.000741089
		-0.000509875	0.00241015	0.00234977	0.00236374	0.00235103	0.00237184	0.00233121	0.00215572	0.00184231	0.00221459	0.00224202	0.00204324	0.00202227	0.00173504	0.00174086	0.00173959	0.00161806	0.00168399	0.000520673	0.000821528
		-0.000499877	0.00281997	0.00275296	0.00263977	0.0026424	0.00272735	0.00277798	0.00244343	0.0020977	0.0025491	0.00260654	0.00235713	0.00230466	0.00186914	0.00196084	0.00210297	0.00182376	0.00187414	0.000739775	0.000843686
		-0.00048988	0.00306593	0.00322509	0.00301061	0.0029365	0.00305325	0.0028553	0.00278446	0.00229568	0.00283217	0.00288496	0.00265799	0.00259627	0.0022277	0.00227115	0.00228047	0.00210898	0.00204518	0.000816275	0.000859603
		-0.000479882	0.00331764	0.00354558	0.00341489	0.00321539	0.00341626	0.00315437	0.00314171	0.00278831	0.00308731	0.00313294	0.00290211	0.00287444	0.00253812	0.00250035	0.00260529	0.00240726	0.00224237	0.00106704	0.000909008
		-0.000469885	0.00353898	0.00379961	0.00381297	0.00349576	0.00368536	0.00343503	0.00347928	0.00308381	0.0033495	0.00345773	0.00315685	0.00321536	0.00293464	0.0028594	0.00292226	0.00260094	0.00240488	0.00131085	0.00108078
		-0.000459887	0.00373319	0.00421802	0.00418093	0.00387306	0.00401142	0.00366319	0.00383184	0.00343129	0.00356019	0.00372996	0.00341336	0.00347238	0.00321623	0.0029489	0.00295361	0.00265878	0.00261523	0.00137353	0.00121864
		-0.00044989	0.00409385	0.0045281	0.00461821	0.00420272	0.00444526	0.0039551	0.00421146	0.00378332	0.00382883	0.00401038	0.0037306	0.00368485	0.0034746	0.00317908	0.00319926	0.00273111	0.00276915	0.00147562	0.00138006
		-0.000439892	0.00444581	0.00485027	0.00493176	0.00446386	0.00485117	0.0043348	0.00460553	0.00408164	0.0040982	0.00428381	0.00405327	0.00399286	0.00376835	0.00337928	0.00342751	0.00280215	0.00294486	0.00167678	0.00139886
		-0.000429894	0.00489762	0.00527053	0.00516715	0.00481365	0.00506987	0.00472912	0.00470652	0.00430174	0.00448382	0.00463303	0.0042774	0.00422187	0.00403699	0.00362871	0.00369466	0.00301146	0.00312905	0.00192151	0.00148758
		-0.000419897	0.00524218	0.0056608	0.00544433	0.00515363	0.00541455	0.00499731	0.00498575	0.00466184	0.00474126	0.00495549	0.00451006	0.00459735	0.00424538	0.00384768	0.00393804	0.00336854	0.00313415	0.00200832	0.00150945
		-0.000409899	0.0056037	0.00591535	0.00578466	0.00541529	0.00587547	0.00536319	0.00527408	0.00505197	0.00512432	0.00519643	0.00474876	0.00498489	0.00441492	0.0040708	0.00405967	0.00372642	0.00336548	0.00225093	0.00152912
		-0.000399902	0.00591408	0.00620031	0.00609289	0.00570792	0.00615496	0.00573439	0.00554478	0.00542147	0.00530364	0.00544917	0.00496579	0.0052008	0.00455097	0.00435292	0.00426459	0.00393758	0.00373649	0.0024762	0.00168115
		-0.000389904	0.00637474	0.00664614	0.00643298	0.00626679	0.00638207	0.00607995	0.00588419	0.0056862	0.00554553	0.00565385	0.00522465	0.00535114	0.00489045	0.00469327	0.00444651	0.00417432	0.00385025	0.00252392	0.00178651
		-0.000379907	0.0066832	0.00697749	0.00660056	0.00657825	0.00662489	0.00636478	0.00623272	0.00604505	0.0059901	0.00589372	0.00562297	0.00562246	0.00506581	0.00482042	0.00468368	0.00443279	0.00382689	0.00256591	0.00174153
		-0.000369909	0.00723419	0.00734675	0.00695018	0.00675519	0.00686011	0.00653037	0.00650652	0.00635863	0.00639493	0.00622558	0.00597596	0.00589696	0.00531809	0.00507971	0.00481304	0.00448062	0.0039109	0.00267333	0.00184949
		-0.000359912	0.00744834	0.00769876	0.00728195	0.00722045	0.00724121	0.00685832	0.00680543	0.0066856	0.0066438	0.0065456	0.00620508	0.00609826	0.00559565	0.00533526	0.00504211	0.00465111	0.00409227	0.00287915	0.00200202
		-0.000349914	0.00776187	0.00797151	0.00766759	0.00749708	0.00756658	0.00724966	0.00707548	0.00701691	0.00694774	0.00687335	0.0064703	0.00618126	0.00587316	0.00548576	0.00512479	0.00485591	0.00421277	0.00306414	0.00204587
		-0.000339917	0.00804218	0.00835135	0.0080092	0.00780107	0.00782624	0.00757253	0.00752087	0.0074745	0.00716303	0.00717811	0.00664333	0.00646593	0.00605337	0.00578691	0.00524073	0.00498541	0.00447068	0.00321616	0.00209879
		-0.000329919	0.00844731	0.00867148	0.00834436	0.00826152	0.00819178	0.00785574	0.0078023	0.00784876	0.00736293	0.00730593	0.00696021	0.00685819	0.00627013	0.00589335	0.00553614	0.00514601	0.00462751	0.00329106	0.00215936
		-0.000319921	0.00879216	0.00900259	0.00875617	0.00852623	0.00864855	0.00816947	0.0080391	0.00795392	0.00767661	0.00745271	0.00726818	0.00708921	0.00641877	0.00597697	0.0056957	0.00523633	0.00470399	0.00342061	0.00214617
		-0.000309924	0.00911917	0.0092806	0.00910015	0.00878463	0.00903273	0.00846056	0.00822282	0.00822122	0.00795475	0.00762954	0.00745173	0.00728096	0.006784	0.0062171	0.00583674	0.00536705	0.00472189	0.00359406	0.0020955
		-0.000299926	0.00947265	0.00949592	0.00934177	0.00919154	0.00930195	0.0087649	0.00852716	0.00837664	0.0081834	0.00788319	0.00769425	0.00745891	0.00685553	0.00637749	0.00610553	0.00550735	0.00482607	0.0035917	0.0020807
		-0.000289929	0.00980297	0.00975512	0.0097267	0.00950229	0.00965351	0.00901848	0.00887195	0.00862676	0.00843139	0.0081513	0.0078188	0.00764791	0.00701418	0.00661195	0.006263	0.00559787	0.00495175	0.00373089	0.00205156
		-0.000279931	0.0100825	0.0101299	0.00998301	0.00985654	0.00994687	0.00923328	0.00925611	0.00895677	0.00870491	0.00841151	0.00790097	0.00775793	0.00718548	0.00673832	0.00641655	0.00574777	0.00508862	0.00382169	0.00207421
		-0.000269934	0.0104395	0.0105621	0.0101132	0.0101802	0.0101681	0.00941832	0.00954652	0.00923696	0.00899814	0.00858902	0.00808475	0.00797541	0.00733013	0.00684202	0.00650335	0.00585585	0.00505109	0.00381645	0.00219276
		-0.000259936	0.0107976	0.0107552	0.0104429	0.0104703	0.0105413	0.00981022	0.00984488	0.00946448	0.00923825	0.00886873	0.00833342	0.00818594	0.00753818	0.00709931	0.0066015	0.00585499	0.005164	0.00384343	0.00216575
		-0.000249939	0.0110178	0.0112055	0.0107603	0.0108709	0.0107984	0.0102642	0.0100848	0.00967863	0.00948676	0.00908196	0.00857799	0.00846085	0.00770524	0.00725471	0.00677033	0.00604598	0.00520329	0.00393466	0.00223711
		-0.000239941	0.011467	0.0116123	0.0111001	0.011141	0.0109551	0.0105079	0.0103686	0.00990903	0.00975316	0.00934111	0.00874269	0.00858649	0.00787519	0.00732926	0.0069009	0.00611047	0.00519446	0.00399872	0.00223472
		-0.000229944	0.0116875	0.0119129	0.0113594	0.0114552	0.0111055	0.0107405	0.010663	0.0101874	0.010069	0.00964894	0.00892154	0.00853368	0.00796109	0.00738508	0.00688398	0.00616341	0.00521571	0.00399186	0.00220989
		-0.000219946	0.0118481	0.0120603	0.0116353	0.0116574	0.0115524	0.0108707	0.010929	0.0103634	0.0103359	0.00977029	0.00908884	0.00862207	0.00806575	0.00739938	0.00690933	0.00622695	0.00525252	0.00401504	0.00206233
		-0.000209948	0.0120984	0.0123258	0.0118211	0.0118043	0.0118157	0.0110257	0.0110734	0.0104829	0.0105068	0.00996372	0.00910811	0.00878263	0.00808603	0.00748851	0.00682108	0.00616587	0.00532917	0.00393931	0.00199527
		-0.000199951	0.0125938	0.012586	0.012081	0.0119883	0.0119684	0.0113214	0.0111845	0.0106083	0.0105173	0.0100262	0.0092776	0.0089107	0.00813942	0.0075394	0.00679848	0.00614258	0.00533532	0.00397312	0.00200252
		-0.000189953	0.0128895	0.0128979	0.012387	0.0124234	0.0121746	0.0116232	0.0114007	0.0108214	0.0105889	0.0101058	0.00934501	0.00884265	0.00812166	0.0075851	0.00673098	0.0061243	0.0052911	0.0039304	0.00212499
		-0.000179956	0.0129652	0.0130813	0.0125923	0.0125675	0.012293	0.0117802	0.011532	0.0109331	0.0106758	0.0101311	0.00942825	0.00894161	0.0080806	0.00754003	0.00662206	0.00619299	0.00512923	0.00382649	0.00218891
		-0.000169958	0.0130658	0.0132805	0.0127574	0.0126768	0.0123747	0.0119718	0.0116387	0.0110314	0.0107747	0.0101762	0.00947518	0.00889006	0.00804537	0.00740439	0.00648342	0.0062095	0.00494172	0.00375419	0.0022109
		-0.000159961	0.0133536	0.0133166	0.0129626	0.0127204	0.0126713	0.0119229	0.0117454	0.011124	0.0107945	0.0102513	0.00944517	0.00866339	0.00787283	0.00729226	0.00643527	0.00605133	0.00483312	0.0036784	0.00215144
		-0.000149963	0.0134962	0.0133048	0.0130443	0.0127781	0.0126585	0.0120116	0.0117502	0.0110576	0.0108128	0.0103627	0.00937038	0.0085816	0.00774654	0.00712462	0.00637619	0.00583261	0.00470459	0.00354095	0.0020154
		-0.000139966	0.0135179	0.013359	0.0130937	0.0128734	0.0125509	0.0121442	0.0118192	0.0110568	0.0106464	0.0101685	0.00923216	0.00835192	0.00769196	0.00690714	0.00616259	0.0056405	0.00460654	0.00345426	0.00197185
		-0.000129968	0.0135851	0.013348	0.0130766	0.0128944	0.0124928	0.0119345	0.0116692	0.0109267	0.0105682	0.00987064	0.00910421	0.00812391	0.00757106	0.00673851	0.00595538	0.00547226	0.00442981	0.00325802	0.00189161
		-0.000119971	0.0134803	0.0132533	0.0128505	0.0127141	0.0122872	0.0116909	0.0114343	0.0107444	0.0102831	0.00968114	0.00888326	0.00780355	0.00726266	0.00647756	0.00570807	0.00530302	0.00414906	0.0031236	0.00174147
		-0.000109973	0.013458	0.0128624	0.0126834	0.0125348	0.011891	0.0114518	0.0111136	0.010508	0.00994453	0.00936281	0.00847469	0.0075566	0.00692338	0.00616163	0.00541714	0.00504971	0.00377917	0.00296862	0.00162069
		-9.99755e-05	0.0131124	0.0124822	0.0124368	0.0122425	0.0114941	0.0110725	0.0106714	0.0101766	0.00949644	0.0087592	0.00791453	0.00725587	0.00663418	0.00574772	0.00508408	0.00466533	0.00361836	0.00273504	0.00150815
		-8.99779e-05	0.0126608	0.0119327	0.0120116	0.0117507	0.0110488	0.0105383	0.0102298	0.00974443	0.00904361	0.00826474	0.00753788	0.00692424	0.00607888	0.0052718	0.00475907	0.00423102	0.00339188	0.00253474	0.00137383
		-7.99804e-05	0.0122154	0.0113565	0.01154	0.0110298	0.0103499	0.00988508	0.00968907	0.0091495	0.00855594	0.00769972	0.00699731	0.00645361	0.00559633	0.00488701	0.00431368	0.00391969	0.0031003	0.0023051	0.00126848
		-6.99828e-05	0.0113847	0.0105191	0.0107191	0.010371	0.00964598	0.00881165	0.00880509	0.0084136	0.00785257	0.00701938	0.00616984	0.00588851	0.00511869	0.00443849	0.00401631	0.00357648	0.00278928	0.00217122	0.00112713
		-5.99853e-05	0.0105071	0.00960174	0.00962875	0.00922973	0.00862327	0.0078978	0.0078241	0.00766127	0.00686353	0.00639492	0.00554055	0.00515767	0.00462039	0.00394269	0.0035587	0.00317186	0.00246619	0.00195228	0.00101989
		-4.99877e-05	0.00914559	0.008377	0.00854132	0.00804485	0.00767635	0.00701329	0.00661312	0.00671357	0.00607574	0.00553904	0.00481709	0.00436561	0.00380347	0.00340133	0.00298282	0.00276103	0.00213876	0.00165199	0.000841522
		-3.99902e-05	0.00753547	0.00714408	0.00706459	0.00676355	0.00612365	0.00568144	0.0055354	0.00556964	0.00505802	0.00451702	0.00400329	0.00350823	0.00308065	0.00281138	0.00240527	0.00231342	0.00170274	0.00135359	0.00067729
		-2.99926e-05	0.00597982	0.00569213	0.00545964	0.0051575	0.00474989	0.00437433	0.00423745	0.00428805	0.00402133	0.00356731	0.00316415	0.00265394	0.00248978	0.00215094	0.00174736	0.00176906	0.00128375	0.00103843	0.000519672
		-1.99951e-05	0.00399471	0.00368494	0.00361303	0.00370206	0.00357669	0.00289561	0.00287967	0.00280005	0.0029492	0.00255958	0.00213955	0.00168271	0.00185398	0.00142058	0.00118915	0.00112159	0.00100213	0.000694394	0.000241838
		-9.99755e-06	0.00197696	0.0018144	0.0018237	0.00196986	0.00190907	0.00161791	0.00153755	0.00147824	0.00148954	0.00118086	0.00110174	0.000791872	0.000982766	0.000704626	0.000645047	0.000625476	0.000516515	0.000467814	0.000167312
		0	0.00028719	-0.000153649	-4.09953e-05	0.000191696	-4.71463e-05	0.000179119	6.077e-05	-2.87556e-05	-4.07167e-05	-0.000113045	-5.30203e-07	-0.000155731	-5.99994e-05	-7.05926e-05	5.39676e-06	5.2499e-05	1.15492e-05	0.000242516	2.94853e-05
		9.99755e-06	-0.00215648	-0.00209411	-0.00199816	-0.00192085	-0.00186588	-0.00167941	-0.00148927	-0.00148093	-0.00148409	-0.00128119	-0.00124394	-0.00111928	-0.00103938	-0.000724861	-0.000645222	-0.000622814	-0.000464775	-3.58006e-05	-0.000137936
		1.99951e-05	-0.00413016	-0.00416101	-0.0036781	-0.00379834	-0.00342051	-0.00325361	-0.00272527	-0.0027058	-0.00271784	-0.00250817	-0.00234425	-0.00197711	-0.0018095	-0.0014541	-0.00121638	-0.00114977	-0.000948035	-0.000358988	-0.000325585
		2.99926e-05	-0.00580223	-0.00565185	-0.00539964	-0.00531278	-0.00510203	-0.00490832	-0.00436877	-0.0039021	-0.00403198	-0.00344366	-0.00326861	-0.00292822	-0.00265007	-0.00223477	-0.00176132	-0.00165063	-0.0013792	-0.000809337	-0.000562802
		3.99902e-05	-0.00760715	-0.00738044	-0.00694183	-0.00686817	-0.00669883	-0.00608792	-0.0058332	-0.00514417	-0.00527096	-0.0043908	-0.00415255	-0.00375224	-0.00318689	-0.00294516	-0.00245289	-0.00213392	-0.00179972	-0.00110846	-0.000672879
		4.99877e-05	-0.00921564	-0.00909385	-0.00823161	-0.00820295	-0.00791991	-0.00746758	-0.00686999	-0.00621475	-0.00635708	-0.00539662	-0.00514539	-0.00447227	-0.00377854	-0.00344269	-0.00299572	-0.00262332	-0.00212043	-0.0012737	-0.000781802
		5.99853e-05	-0.0104263	-0.010183	-0.00936446	-0.00922073	-0.00906672	-0.00867854	-0.00792847	-0.00709133	-0.00738494	-0.0063409	-0.00594766	-0.00526105	-0.00432156	-0.00408495	-0.00354782	-0.0030954	-0.00254666	-0.00154798	-0.00100744
		6.99828e-05	-0.0114361	-0.0111187	-0.0103489	-0.00999421	-0.00998954	-0.00970568	-0.00895359	-0.0080002	-0.00813667	-0.00716237	-0.00660834	-0.00587816	-0.0049308	-0.00458526	-0.00404879	-0.0035296	-0.00296736	-0.00176291	-0.00109942
		7.99804e-05	-0.0121718	-0.0120498	-0.0110924	-0.0108577	-0.0108444	-0.0105104	-0.00968551	-0.00875703	-0.00869202	-0.00785899	-0.0072899	-0.00652756	-0.00570197	-0.00504573	-0.0045595	-0.00391669	-0.00322096	-0.00190289	-0.0011418
		8.99779e-05	-0.0129288	-0.0126532	-0.0117725	-0.0116602	-0.0114406	-0.0109089	-0.010471	-0.00935077	-0.00923314	-0.00842262	-0.00783974	-0.00703521	-0.00613744	-0.00548553	-0.00494256	-0.00432072	-0.0036038	-0.00216555	-0.00127412
		9.99755e-05	-0.0132553	-0.0131076	-0.012447	-0.0121212	-0.0119829	-0.0113122	-0.010815	-0.00985724	-0.0097357	-0.00879328	-0.00832718	-0.00761863	-0.00658825	-0.00589119	-0.00521403	-0.00465182	-0.00388061	-0.00241331	-0.00138356
		0.000109973	-0.0134191	-0.0133846	-0.0127301	-0.0125604	-0.0123007	-0.0116955	-0.0111569	-0.0101863	-0.0101301	-0.00920155	-0.00866771	-0.00803229	-0.00714425	-0.00623897	-0.00549434	-0.00491934	-0.00409643	-0.00277814	-0.00151316
		0.000119971	-0.0135356	-0.0134416	-0.0129721	-0.012796	-0.0124128	-0.0118873	-0.0113837	-0.0103691	-0.0103757	-0.00959728	-0.00893224	-0.00836129	-0.0073302	-0.00655449	-0.00582374	-0.00513708	-0.00421517	-0.00294907	-0.00162152
		0.000129968	-0.0135268	-0.0135127	-0.0130869	-0.0129876	-0.0123808	-0.0119384	-0.011571	-0.0105944	-0.0105273	-0.00990269	-0.00921955	-0.00868863	-0.00754918	-0.00683104	-0.00599465	-0.00537463	-0.00439427	-0.00309931	-0.00168126
		0.000139966	-0.0136265	-0.0134965	-0.0131138	-0.0129786	-0.0124664	-0.0120671	-0.0116398	-0.0108468	-0.0107465	-0.0100695	-0.00936326	-0.00892973	-0.00773976	-0.00703408	-0.00619868	-0.00557556	-0.00462911	-0.00328589	-0.00177283
		0.000149963	-0.0136876	-0.0134655	-0.0131198	-0.0128712	-0.0125679	-0.0121129	-0.0116794	-0.0110371	-0.0107934	-0.0101449	-0.00943626	-0.00904009	-0.00796856	-0.00720464	-0.00633912	-0.00559953	-0.00482731	-0.00339147	-0.00188842
		0.000159961	-0.0135749	-0.0134032	-0.0130328	-0.0128335	-0.0124119	-0.0120501	-0.0116563	-0.0110682	-0.0107541	-0.0101855	-0.00948452	-0.0091671	-0.0080801	-0.0073606	-0.00649291	-0.00570572	-0.00503232	-0.00342007	-0.0019498
		0.000169958	-0.0132555	-0.0131935	-0.0129704	-0.0127027	-0.0123264	-0.011928	-0.0115767	-0.0109991	-0.0107024	-0.010134	-0.00949883	-0.0091884	-0.00822845	-0.00742745	-0.00666599	-0.00586598	-0.00515712	-0.00346555	-0.00192243
		0.000179956	-0.0130206	-0.0130193	-0.0128982	-0.0125351	-0.0121921	-0.0118697	-0.0114671	-0.0108436	-0.010657	-0.0100928	-0.00940524	-0.00921032	-0.00832435	-0.00741952	-0.00675285	-0.00598802	-0.0052156	-0.00358767	-0.00208063
		0.000189953	-0.0127313	-0.0126268	-0.0126931	-0.012301	-0.0120965	-0.0117028	-0.0111633	-0.0107504	-0.0105487	-0.0101353	-0.00934911	-0.00917207	-0.0082646	-0.0074477	-0.00678997	-0.00604191	-0.00531966	-0.00369586	-0.00216983
		0.000199951	-0.0125169	-0.0123865	-0.012412	-0.0121178	-0.0118629	-0.0114995	-0.0110841	-0.010616	-0.0103418	-0.00999082	-0.00934971	-0.00904958	-0.00816023	-0.00741985	-0.00680258	-0.00615669	-0.00545197	-0.00374485	-0.00217545
		0.000209948	-0.0124058	-0.0120976	-0.0120541	-0.0119705	-0.0115725	-0.0113062	-0.0109223	-0.0104454	-0.0101579	-0.00982737	-0.00920958	-0.00888733	-0.00807734	-0.00746395	-0.00685267	-0.0062395	-0.00541307	-0.00372815	-0.00223188
		0.000219946	-0.0122349	-0.0117806	-0.0118641	-0.0117585	-0.0113192	-0.0110745	-0.0107057	-0.0102429	-0.0100789	-0.0096515	-0.00917294	-0.0088351	-0.00801453	-0.00744086	-0.0068887	-0.00629666	-0.00525575	-0.0037936	-0.00223803
		0.000229944	-0.011908	-0.0114646	-0.0115665	-0.0114326	-0.0110687	-0.0107866	-0.0105103	-0.0100601	-0.00990533	-0.00954853	-0.00904689	-0.00864102	-0.00788645	-0.00737351	-0.00676695	-0.00631327	-0.00514175	-0.00378744	-0.0021767
		0.000239941	-0.0115629	-0.0111894	-0.0111517	-0.0111918	-0.0108173	-0.0104195	-0.0102806	-0.00975924	-0.00970397	-0.00937547	-0.00883052	-0.00850649	-0.00777681	-0.00726428	-0.00665705	-0.00622117	-0.00514888	-0.0038462	-0.00217474
		0.000249939	-0.0112511	-0.0109781	-0.01088	-0.0109229	-0.0106148	-0.0100375	-0.00996547	-0.00952203	-0.00943792	-0.00923	-0.00865776	-0.00838809	-0.00758865	-0.00717225	-0.00655681	-0.00607745	-0.00519453	-0.00383516	-0.00220028
		0.000259936	-0.0109068	-0.010679	-0.0106725	-0.0105732	-0.0103655	-0.00987114	-0.00968542	-0.00942695	-0.00921736	-0.00903188	-0.00854048	-0.00822133	-0.0074491	-0.00714237	-0.00645006	-0.00601496	-0.00522217	-0.00380411	-0.00223255
		0.000269934	-0.01045	-0.0101918	-0.0104172	-0.0103354	-0.0100428	-0.00965204	-0.00942058	-0.00924142	-0.00901789	-0.00877135	-0.00838543	-0.00809273	-0.00737487	-0.00697781	-0.00634594	-0.00598184	-0.00516613	-0.00373779	-0.00229635
		0.000279931	-0.0100731	-0.00987356	-0.00995479	-0.0100465	-0.00966696	-0.00934087	-0.00908829	-0.00900006	-0.00876957	-0.00849356	-0.00808757	-0.00785622	-0.00726279	-0.00680306	-0.00632096	-0.00589437	-0.00510598	-0.00368075	-0.00230395
		0.000289929	-0.00968034	-0.00959973	-0.00961983	-0.0096613	-0.00937366	-0.00894396	-0.00879474	-0.00857126	-0.00851644	-0.00829784	-0.00780665	-0.00754432	-0.0070089	-0.00666773	-0.00614661	-0.00573336	-0.00495163	-0.00357857	-0.00225718
		0.000299926	-0.00926152	-0.00926965	-0.0093655	-0.00923565	-0.00913012	-0.00864967	-0.00859351	-0.00825301	-0.00830421	-0.00817714	-0.00759114	-0.00726734	-0.00679758	-0.00649833	-0.00600514	-0.00560213	-0.00481078	-0.00356033	-0.00212202
		0.000309924	-0.00889447	-0.00903254	-0.00907919	-0.00900783	-0.00879663	-0.00833152	-0.00845138	-0.00803517	-0.0080457	-0.00779471	-0.00739555	-0.00690179	-0.00664246	-0.00638118	-0.0058527	-0.00547428	-0.00476	-0.00348896	-0.00211552
		0.000319921	-0.00862783	-0.00865908	-0.00879895	-0.0086965	-0.00848411	-0.00798585	-0.00799612	-0.0077847	-0.00776531	-0.00746927	-0.0072114	-0.00662964	-0.00634889	-0.00610682	-0.0057364	-0.00529526	-0.00464771	-0.00337793	-0.00221702
		0.000329919	-0.00835954	-0.00835826	-0.00850329	-0.0083185	-0.00813607	-0.00776243	-0.00771164	-0.00757622	-0.00745028	-0.00728004	-0.00704985	-0.00649104	-0.0062042	-0.00585196	-0.00561059	-0.005172	-0.00454118	-0.00337162	-0.00213444
		0.000339917	-0.0080149	-0.0081169	-0.00818075	-0.00792149	-0.00773773	-0.00749738	-0.00734712	-0.00731899	-0.00715215	-0.00708945	-0.00676632	-0.00629943	-0.00603614	-0.00563738	-0.00550369	-0.00500261	-0.00444899	-0.0032158	-0.00208901
		0.000349914	-0.0076436	-0.00785291	-0.00782764	-0.00743187	-0.00747629	-0.00721515	-0.00714223	-0.0069242	-0.00678704	-0.00691761	-0.00635268	-0.00602889	-0.0057827	-0.0055499	-0.00529434	-0.00480518	-0.00432669	-0.0030741	-0.00197981
		0.000359912	-0.00727847	-0.00756207	-0.00749959	-0.00709344	-0.00720758	-0.00684356	-0.00686515	-0.00661263	-0.00644486	-0.00660611	-0.00609389	-0.00581107	-0.00549453	-0.00536775	-0.00511033	-0.00456671	-0.00423001	-0.00300246	-0.00186818
		0.000369909	-0.00694625	-0.00731266	-0.00717302	-0.0069195	-0.00687514	-0.00656465	-0.00649375	-0.00645783	-0.00620011	-0.00629911	-0.00589272	-0.00556325	-0.00522683	-0.0050669	-0.00489768	-0.00436635	-0.00403967	-0.00284001	-0.00185623
		0.000379907	-0.00654096	-0.00695273	-0.00686963	-0.00655479	-0.00664579	-0.00618974	-0.00620625	-0.00617632	-0.00595194	-0.00609267	-0.00562076	-0.00528908	-0.00496195	-0.0048053	-0.00471266	-0.00415879	-0.0037994	-0.00284637	-0.00177394
		0.000389904	-0.00622281	-0.00658018	-0.00649327	-0.00636052	-0.00630282	-0.00578614	-0.00592213	-0.00587689	-0.00559146	-0.00578461	-0.00538127	-0.00496936	-0.00470651	-0.00448697	-0.00445622	-0.00389708	-0.00367624	-0.00274726	-0.00175017
		0.000399902	-0.005927	-0.00619522	-0.00607232	-0.00595419	-0.00609507	-0.00537473	-0.00562636	-0.00560242	-0.00526823	-0.00548721	-0.00504975	-0.00460104	-0.00445051	-0.00426908	-0.00422701	-0.00372453	-0.00358197	-0.00258738	-0.00171808
		0.000409899	-0.00542147	-0.00582201	-0.00580037	-0.00548866	-0.00589202	-0.00495255	-0.00524389	-0.00525413	-0.00507622	-0.00519419	-0.00467724	-0.00447775	-0.00428989	-0.00399082	-0.00395071	-0.00349654	-0.00342065	-0.00235271	-0.00166784
		0.000419897	-0.00506412	-0.00539928	-0.0054724	-0.00518251	-0.00545375	-0.00465833	-0.00488193	-0.00502701	-0.00481995	-0.00487899	-0.00436761	-0.00415154	-0.00406588	-0.00385877	-0.00373607	-0.00333631	-0.00322935	-0.00233218	-0.00163854
		0.000429894	-0.00483389	-0.00504209	-0.00506738	-0.00486164	-0.0049307	-0.0043433	-0.00474594	-0.00472255	-0.00442886	-0.00454143	-0.00402241	-0.00402176	-0.00389904	-0.00367873	-0.00350036	-0.00324355	-0.00306289	-0.00222522	-0.0015315
		0.000439892	-0.00457413	-0.0047514	-0.00467351	-0.00445447	-0.00451301	-0.00409779	-0.00446389	-0.00443243	-0.00422828	-0.00427851	-0.00380217	-0.00365549	-0.00354162	-0.00341184	-0.00331791	-0.00305042	-0.00294148	-0.00208848	-0.00140924
		0.00044989	-0.00430851	-0.00441725	-0.00431622	-0.00410348	-0.0042819	-0.00385665	-0.00421349	-0.00416151	-0.00392299	-0.00398757	-0.00356153	-0.0035834	-0.00320977	-0.00324821	-0.00313395	-0.00290154	-0.00264067	-0.00193615	-0.00130059
		0.000459887	-0.003951	-0.00406118	-0.0040103	-0.00381337	-0.00404257	-0.00341853	-0.00375556	-0.0037842	-0.00361576	-0.00365613	-0.00323386	-0.0033107	-0.00296381	-0.00299594	-0.00285534	-0.00276868	-0.00251607	-0.00169815	-0.00112812
		0.000469885	-0.00357124	-0.00369847	-0.0036422	-0.00344371	-0.00369003	-0.00321358	-0.00348527	-0.00344805	-0.00326991	-0.0034583	-0.00301862	-0.00283597	-0.00276243	-0.00282546	-0.00268837	-0.00245216	-0.00229977	-0.00146202	-0.00106375
		0.000479882	-0.00325787	-0.00341393	-0.00330358	-0.00319157	-0.00327178	-0.00295991	-0.00318343	-0.00320619	-0.00305004	-0.00313683	-0.00276661	-0.00265182	-0.00252706	-0.00248414	-0.00253386	-0.00222025	-0.00200731	-0.00132115	-0.000975969
		0.00048988	-0.00275878	-0.00302878	-0.0030524	-0.00274934	-0.00298852	-0.00258154	-0.00283002	-0.00291497	-0.0026054	-0.00279437	-0.00238589	-0.0025222	-0.00231234	-0.00217965	-0.00225	-0.00208197	-0.00193784	-0.00122813	-0.000915264
		0.000499877	-0.00262151	-0.00267962	-0.00267994	-0.00240136	-0.00281232	-0.00227802	-0.00242993	-0.00253331	-0.00222364	-0.00260704	-0.00197667	-0.00227257	-0.00205218	-0.00184925	-0.00196126	-0.00182609	-0.00165798	-0.00117587	-0.000802439
		0.000509875	-0.00248508	-0.00234131	-0.00230933	-0.0021293	-0.00256194	-0.00201792	-0.00215086	-0.00213892	-0.00206652	-0.00232605	-0.00163937	-0.00214017	-0.0018263	-0.00161227	-0.00181335	-0.00165554	-0.00143393	-0.00101597	-0.000674669
		0.000519872	-0.00213458	-0.00199827	-0.00196552	-0.00171344	-0.00220671	-0.00159904	-0.00180734	-0.00178372	-0.00185325	-0.00195591	-0.00153279	-0.00184188	-0.0016097	-0.00137632	-0.00162747	-0.00159254	-0.00119447	-0.000835833	-0.000540407
		0.00052987	-0.00180821	-0.00172623	-0.001658	-0.00135634	-0.00187683	-0.00132702	-0.00152677	-0.00144125	-0.00154526	-0.00148858	-0.00143056	-0.00158451	-0.00134249	-0.00115856	-0.0013804	-0.00130875	-0.00101477	-0.000627806	-0.000599016
		0.000539868	-0.00140278	-0.00136547	-0.00127135	-0.00110804	-0.00149739	-0.00105236	-0.00126282	-0.00117718	-0.00116234	-0.00119425	-0.00086773	-0.00126057	-0.00109626	-0.000890998	-0.00107065	-0.00112599	-0.000856566	-0.000512442	-0.000433284
		0.000549865	-0.000898334	-0.000973099	-0.000982222	-0.000771096	-0.00120763	-0.000766702	-0.00104272	-0.000820209	-0.000738819	-0.000949368	-0.000577073	-0.000740209	-0.000913446	-0.000788988	-0.000770774	-0.000894595	-0.000704633	-0.000348987	-0.000256594
		0.000559863	-0.000504523	-0.000850122	-0.000625829	-0.000406364	-0.000782177	-0.000379192	-0.000749515	-0.00051017	-0.000546326	-0.000593477	-0.000376469	-0.000395699	-0.000612676	-0.000447507	-0.000632569	-0.000598361	-0.000465985	-0.000242314	-0.000423198
		0.00056986	-8.26124e-05	-0.000550833	-0.000292238	-5.82025e-05	-0.000481592	-0.000124764	-0.000492193	-0.000329125	-0.000225519	-0.000232354	-2.25133e-06	-0.000334198	-0.000174906	-0.000159327	-0.000282404	-0.000327388	-0.000128476	-9.69574e-06	-0.000389444
		0.000579858	0.000272616	-8.65344e-05	0.000106618	0.000121506	-0.00016375	5.802e-05	-0.000140452	-3.76175e-05	7.38497e-05	-2.49333e-05	0.000273156	-4.0086e-05	4.67527e-05	1.91805e-05	-0.000113879	-0.000126272	-2.46425e-05	0.000325866	-0.000261486

## Sheet: Fig2_46mK
Fig 2
Temp = 0,04625
dG^1e_sens (e²/h)	Error
0.0348214	0.000413158
		dVpl (V)	dG_sens at tau = 0,04 (e²/h)	dG_sens at tau = 0,08 (e²/h)	dG_sens at tau = 0,13 (e²/h)	dG_sens at tau = 0,19 (e²/h)	dG_sens at tau = 0,24 (e²/h)	dG_sens at tau = 0,34 (e²/h)	dG_sens at tau = 0,39 (e²/h)	dG_sens at tau = 0,48 (e²/h)	dG_sens at tau = 0,52 (e²/h)	dG_sens at tau = 0,60 (e²/h)	dG_sens at tau = 0,66 (e²/h)	dG_sens at tau = 0,71 (e²/h)	dG_sens at tau = 0,77 (e²/h)	dG_sens at tau = 0,81 (e²/h)	dG_sens at tau = 0,84 (e²/h)	dG_sens at tau = 0,87 (e²/h)	dG_sens at tau = 0,91 (e²/h)	dG_sens at tau = 0,95 (e²/h)	dG_sens at tau = 0,985 (e²/h)	Column21
		-0.000599917	-0.000283659	-0.000202801	6.31656e-05	3.57291e-06	5.94225e-05	0.000236088	-5.6587e-05	-0.000144304	-0.000180096	-0.000151635	-0.000100009	-2.29136e-05	-0.000171109	-0.000107669	-2.58622e-06	-0.000102107	-0.000169649	-8.03742e-05	-0.000159867
		-0.000584919	0.000348646	0.000255112	0.000515145	0.000467381	0.000482211	0.000709855	0.00045443	0.000258648	0.000186304	0.000233035	0.000237682	0.000452437	0.000141613	0.000212525	0.000245363	0.0001758	0.000166898	0.000145556	-1.72937e-05
		-0.000569921	0.000790571	0.000725543	0.000913356	0.000875381	0.000908401	0.00106662	0.000931764	0.000706554	0.000645521	0.000571849	0.000539012	0.000744468	0.000501357	0.00054644	0.000535607	0.000528188	0.000523944	0.00034876	0.00020819
		-0.000554923	0.00125669	0.0011725	0.00134453	0.00121831	0.00131549	0.00146711	0.00131893	0.00107929	0.00113661	0.00102911	0.000955765	0.00106614	0.000991772	0.000876668	0.000937131	0.000819957	0.000710775	0.000476116	0.000353316
		-0.000539925	0.00170771	0.00157053	0.00177883	0.00154302	0.00183344	0.00178638	0.00167727	0.0013432	0.00153289	0.00137089	0.00134978	0.00140153	0.00130933	0.00115156	0.00118893	0.00108337	0.000864632	0.000541868	0.000348825
		-0.000524927	0.00212686	0.00207689	0.00222882	0.00200487	0.00227896	0.00206367	0.00217469	0.00179324	0.00185004	0.00167417	0.00164065	0.00173489	0.00154633	0.00138313	0.00156594	0.00131431	0.00114857	0.000804573	0.000572203
		-0.000509929	0.00272073	0.00248263	0.00266953	0.00246676	0.00269758	0.00249079	0.00262835	0.00220466	0.00220821	0.00198665	0.00200838	0.00210328	0.00180674	0.00172222	0.00185402	0.0015795	0.00142347	0.00108976	0.000686034
		-0.000494931	0.00310671	0.00292703	0.00303392	0.00287941	0.00305687	0.00282705	0.00301122	0.00258555	0.00263433	0.00238153	0.00245617	0.00245044	0.00209629	0.00201446	0.00209954	0.00190738	0.00171267	0.00125806	0.000791786
		-0.000479934	0.00351716	0.00338649	0.00344788	0.00333363	0.00354835	0.00321504	0.0034303	0.00309011	0.00299859	0.0027062	0.00291518	0.00271339	0.00250537	0.00227777	0.00240425	0.00218054	0.00190275	0.00142711	0.000852121
		-0.000464936	0.00388171	0.00379495	0.00383052	0.00374291	0.00393486	0.00366913	0.00380689	0.00342779	0.00339843	0.00304812	0.00327104	0.00307845	0.00282155	0.00259547	0.00277256	0.00248797	0.00213662	0.00154298	0.000989984
		-0.000449938	0.00424635	0.00420392	0.00419569	0.00416368	0.00426072	0.00405639	0.00419651	0.00382403	0.00377284	0.00330979	0.00359086	0.00344018	0.00308544	0.00296399	0.00301517	0.00267185	0.00240645	0.00177753	0.00117933
		-0.00043494	0.00466764	0.00463892	0.0045418	0.00456953	0.00470624	0.00439271	0.00446909	0.00414586	0.00419481	0.00375292	0.00400081	0.00373465	0.00345157	0.00322502	0.00316217	0.00298218	0.00264158	0.0020714	0.00131424
		-0.000419942	0.00495729	0.00510402	0.00503744	0.00499874	0.00505655	0.00478026	0.00477463	0.00454647	0.00452957	0.00413229	0.00430284	0.00405084	0.0038043	0.00354691	0.00344491	0.00320911	0.00288648	0.00222647	0.00129084
		-0.000404944	0.00544634	0.00564645	0.00539126	0.0053822	0.00540975	0.00521112	0.00518059	0.00491134	0.00484439	0.00445522	0.00454922	0.00431338	0.0041453	0.00383671	0.00362378	0.00341598	0.00315802	0.00235411	0.00137546
		-0.000389946	0.0060094	0.00602386	0.00581686	0.00578555	0.0057829	0.00558901	0.00555482	0.00523234	0.0052034	0.00478813	0.00481808	0.00462905	0.00439891	0.00416401	0.00374493	0.00365422	0.00332783	0.00252281	0.00145674
		-0.000374948	0.00653256	0.0063251	0.00624965	0.00625997	0.00608601	0.00598277	0.00593721	0.00561372	0.00556524	0.00525376	0.00506558	0.00495422	0.00457614	0.00435457	0.00400007	0.0039926	0.00344397	0.00268862	0.00159474
		-0.00035995	0.00685363	0.0068037	0.00665976	0.00665992	0.00646208	0.00644011	0.00623597	0.00604633	0.0058375	0.00566068	0.00539453	0.00519674	0.00478628	0.0046308	0.00419064	0.00426165	0.00378001	0.00287397	0.00165836
		-0.000344952	0.00730705	0.00715854	0.00702473	0.00691902	0.00678956	0.00677026	0.00656775	0.00643656	0.00630791	0.00593758	0.00572429	0.00552649	0.00509383	0.00485561	0.00446267	0.00437538	0.00393003	0.00290849	0.00172874
		-0.000329954	0.00776997	0.00763411	0.00735664	0.00728924	0.00713593	0.00708981	0.00697463	0.00680675	0.00653553	0.00619937	0.00600615	0.00578159	0.00537634	0.00500695	0.00469393	0.00455711	0.0039966	0.00310557	0.00187577
		-0.000314956	0.0080144	0.00799512	0.00777689	0.00765579	0.00755189	0.00743944	0.00736667	0.00714428	0.0067869	0.00647463	0.00623304	0.00598173	0.00560303	0.00523025	0.00480927	0.00468214	0.004129	0.00310889	0.00189933
		-0.000299958	0.00827928	0.00830157	0.00809417	0.00794225	0.00787805	0.00774993	0.00761862	0.00741547	0.00708077	0.00672047	0.00649328	0.00619107	0.00565097	0.00548126	0.00498243	0.00471691	0.00426286	0.00327035	0.00198288
		-0.000284961	0.00864534	0.00869567	0.00849939	0.00825854	0.00830039	0.00801201	0.00794049	0.0076754	0.00730733	0.00699934	0.00675625	0.00641481	0.00584793	0.00559851	0.00509186	0.00480562	0.00430997	0.00324672	0.00193776
		-0.000269963	0.00890878	0.00896857	0.00887301	0.00860623	0.00855729	0.00828449	0.00809683	0.00796589	0.00751989	0.00726057	0.0069317	0.00661843	0.00595866	0.00572084	0.00510271	0.00497608	0.00429338	0.00327908	0.0019894
		-0.000254965	0.00927715	0.00919902	0.00916978	0.00894435	0.00890655	0.00854773	0.00833466	0.00813873	0.00786262	0.00735294	0.00714785	0.00676893	0.00606159	0.00564482	0.00516793	0.00495169	0.00435797	0.00320058	0.00195452
		-0.000239967	0.009637	0.00950499	0.00938561	0.00922352	0.00916199	0.00875634	0.00860157	0.00827708	0.00813173	0.00757107	0.00726002	0.00678073	0.00620847	0.00568082	0.00523886	0.00485664	0.00431601	0.00311884	0.00193513
		-0.000224969	0.00992817	0.00980106	0.00963092	0.00938318	0.00929923	0.00896756	0.00867774	0.00843267	0.00816515	0.00770657	0.00730784	0.00685065	0.00627724	0.00575582	0.00527413	0.00481519	0.00431512	0.00315217	0.0019232
		-0.000209971	0.0101173	0.00999598	0.00977212	0.00955102	0.00932661	0.00906368	0.00868044	0.00849954	0.00817182	0.00765623	0.00734038	0.00684794	0.00629762	0.00576808	0.00528877	0.00474457	0.00422897	0.00312251	0.00186637
		-0.000194973	0.0103072	0.0100478	0.00980869	0.00961263	0.00936191	0.00908494	0.00869088	0.00847735	0.0082082	0.00757679	0.00737691	0.00682838	0.00623566	0.00558609	0.00524168	0.00484432	0.00415277	0.0030029	0.00172963
		-0.000179975	0.0102547	0.0101466	0.00989108	0.00957112	0.00936961	0.00909734	0.00870879	0.00842794	0.00815945	0.00750557	0.00722995	0.00669985	0.00610563	0.00554403	0.00515478	0.00472043	0.00404619	0.0029254	0.00181574
		-0.000164977	0.0103209	0.0100752	0.00985681	0.00945676	0.00933107	0.00903254	0.0086049	0.0082578	0.00794215	0.00729777	0.00712647	0.0064691	0.00602552	0.00534141	0.00493751	0.00451755	0.00390968	0.00280237	0.00177503
		-0.000149979	0.0102527	0.0099105	0.0097005	0.00931716	0.00925683	0.00884711	0.00834217	0.00809848	0.00782053	0.00712149	0.00689009	0.00621791	0.00579365	0.00504625	0.00471046	0.0043154	0.00376202	0.00270072	0.001598
		-0.000134981	0.00994432	0.00955845	0.00945429	0.00909789	0.00901336	0.00850392	0.00803766	0.00795741	0.00745537	0.00675096	0.00653611	0.00580854	0.00546987	0.00480322	0.00439102	0.00393355	0.00350936	0.00236414	0.00146443
		-0.000119983	0.00944995	0.00919502	0.00904034	0.00864621	0.00861171	0.00800496	0.00766402	0.00748502	0.00702864	0.00633907	0.00602014	0.00545024	0.00504578	0.00445422	0.00403516	0.00355765	0.00326572	0.00222677	0.00133485
		-0.000104985	0.00898113	0.00862481	0.00848749	0.00805971	0.00809092	0.00750928	0.00718718	0.00688313	0.00636006	0.00595753	0.00554895	0.00497268	0.00459484	0.00406461	0.0036594	0.00317998	0.00280915	0.00200427	0.00114232
		-8.99875e-05	0.00823136	0.00796477	0.00770608	0.00737309	0.00719136	0.00685436	0.00650846	0.00626661	0.00570733	0.00538117	0.00492916	0.00441164	0.00407184	0.00355941	0.00325791	0.00272592	0.002377	0.00172755	0.00106596
		-7.49896e-05	0.00730523	0.00701447	0.0067025	0.00644111	0.0063298	0.00614516	0.00561355	0.00545385	0.00502653	0.00462518	0.00428283	0.00386446	0.00360682	0.00303902	0.00286098	0.00225192	0.00207977	0.00146548	0.00092932
		-5.99917e-05	0.0060783	0.0057006	0.0055038	0.00540414	0.00534494	0.00515267	0.00464241	0.00459327	0.00417968	0.00390205	0.00361798	0.0032239	0.00301649	0.00251486	0.00225439	0.00188581	0.00163912	0.00124557	0.000814939
		-4.49938e-05	0.00497639	0.00446303	0.00422825	0.00414559	0.00422448	0.00397124	0.00356153	0.0035894	0.0033076	0.00310552	0.00281386	0.00251655	0.00229027	0.00190624	0.00175532	0.00150948	0.00128268	0.000955297	0.000727061
		-2.99958e-05	0.00320042	0.00317888	0.00286274	0.00288518	0.00281551	0.00260884	0.00240701	0.00239621	0.00231227	0.00202551	0.00194365	0.00171436	0.00155221	0.00130096	0.00123352	0.00102842	0.000821634	0.000617903	0.000463965
		-1.49979e-05	0.00157799	0.0015288	0.0013527	0.00158027	0.00139277	0.0013387	0.00130858	0.00121469	0.00115406	0.00105043	0.000960026	0.000948473	0.000740275	0.000656522	0.000623251	0.000506114	0.000388515	0.000307747	0.000284984
		0	-0.000150809	1.49044e-05	-8.66271e-05	1.04797e-05	-6.32183e-05	-0.000131794	1.57054e-06	2.79746e-05	8.41361e-05	8.56844e-06	-9.27651e-05	3.76552e-05	2.21095e-05	7.19573e-05	-3.36317e-05	1.20057e-05	3.15754e-05	2.82127e-05	2.83087e-05
		1.49979e-05	-0.00168769	-0.00146603	-0.00138908	-0.0015835	-0.00158568	-0.00144956	-0.00136379	-0.00131642	-0.0011609	-0.00108734	-0.000980838	-0.000796134	-0.000729631	-0.000652589	-0.000749077	-0.000447755	-0.000425093	-0.000316316	-0.00023348
		2.99958e-05	-0.00328748	-0.00308739	-0.00300693	-0.00301957	-0.0030305	-0.00274557	-0.0026942	-0.00246413	-0.00221643	-0.00206844	-0.00186894	-0.00180447	-0.00152204	-0.00141179	-0.00134155	-0.000985415	-0.00081802	-0.000651003	-0.000424735
		4.49938e-05	-0.00494289	-0.0047222	-0.00449037	-0.00438654	-0.00429824	-0.00379706	-0.00389318	-0.0035064	-0.00340792	-0.00294326	-0.00266336	-0.00273756	-0.00223752	-0.00190027	-0.0017525	-0.0014764	-0.0011808	-0.00100155	-0.000674541
		5.99917e-05	-0.00613293	-0.00604902	-0.00576577	-0.00564425	-0.00564642	-0.0049902	-0.0049065	-0.00449311	-0.00423852	-0.00393118	-0.00357006	-0.00328929	-0.00299165	-0.0025275	-0.00226551	-0.00197788	-0.00162869	-0.00124858	-0.000786198
		7.49896e-05	-0.0071384	-0.0070656	-0.00688755	-0.00673082	-0.00660692	-0.00609184	-0.00575293	-0.0053759	-0.0049913	-0.00464645	-0.00434313	-0.00395202	-0.00362034	-0.00311089	-0.00278011	-0.00240283	-0.002047	-0.00145748	-0.000966955
		8.99875e-05	-0.00821226	-0.0078258	-0.00767078	-0.00748486	-0.00750625	-0.00696697	-0.00666119	-0.00613405	-0.00577027	-0.00543582	-0.00497876	-0.00453549	-0.00418044	-0.00351031	-0.00322958	-0.00295906	-0.00238349	-0.00174469	-0.00119719
		0.000104985	-0.00904286	-0.00845966	-0.00837986	-0.00824364	-0.00838202	-0.00762272	-0.00743294	-0.00681745	-0.00639799	-0.00595853	-0.00549997	-0.00512799	-0.00455864	-0.00401021	-0.00380026	-0.00332772	-0.00277116	-0.00204177	-0.00134915
		0.000119983	-0.00952707	-0.00917802	-0.00906438	-0.00869724	-0.00882992	-0.00814737	-0.00793109	-0.00744707	-0.00690642	-0.00648947	-0.0060546	-0.00575211	-0.00496056	-0.00447871	-0.00420365	-0.00366998	-0.00304712	-0.00223431	-0.00140053
		0.000134981	-0.0099206	-0.00972745	-0.00954886	-0.00917812	-0.00918495	-0.00864652	-0.00832697	-0.00779434	-0.00738052	-0.00695483	-0.00651802	-0.00612593	-0.0053026	-0.00475401	-0.00451357	-0.00405936	-0.00328591	-0.00244207	-0.00152672
		0.000149979	-0.0102066	-0.0100233	-0.0099027	-0.00950553	-0.00944859	-0.00890702	-0.00873852	-0.00812768	-0.00771095	-0.00733874	-0.00683895	-0.00632579	-0.00560415	-0.00508682	-0.0047454	-0.00433449	-0.00358611	-0.00265475	-0.00152497
		0.000164977	-0.0103586	-0.0101842	-0.0100472	-0.00962749	-0.00956414	-0.00913684	-0.00890212	-0.00841225	-0.0080288	-0.00747877	-0.00708818	-0.00658495	-0.00581616	-0.00536719	-0.00498116	-0.00457039	-0.00378682	-0.00279644	-0.00168836
		0.000179975	-0.0104517	-0.0101096	-0.0100905	-0.00965594	-0.00964627	-0.0091488	-0.00892051	-0.00850978	-0.00811585	-0.00752974	-0.00721704	-0.00680847	-0.00603073	-0.00550538	-0.00525002	-0.00476868	-0.00392876	-0.00293397	-0.00169799
		0.000194973	-0.0103874	-0.0100818	-0.0100726	-0.00970707	-0.00970488	-0.00921412	-0.00898786	-0.00850855	-0.00813683	-0.00761681	-0.0073079	-0.00690661	-0.00620889	-0.00562935	-0.00533809	-0.00485201	-0.00410295	-0.00301328	-0.00177892
		0.000209971	-0.010246	-0.0100598	-0.0100269	-0.00965457	-0.00963541	-0.00911487	-0.0089301	-0.00846966	-0.00825994	-0.00762913	-0.0072929	-0.00689701	-0.00628156	-0.00568283	-0.0054445	-0.00491088	-0.00420069	-0.00306966	-0.0018629
		0.000224969	-0.0100568	-0.00986188	-0.00986195	-0.00948251	-0.00949597	-0.00895847	-0.00875042	-0.00840841	-0.00823183	-0.00759555	-0.00721434	-0.00683274	-0.00626277	-0.00578515	-0.00545322	-0.00495907	-0.00424049	-0.00318423	-0.00192251
		0.000239967	-0.00986043	-0.00964511	-0.00968927	-0.0093773	-0.0092198	-0.0087785	-0.00868696	-0.00837238	-0.00813833	-0.00748283	-0.00720963	-0.00681163	-0.00623014	-0.00583723	-0.00543176	-0.00499694	-0.0043178	-0.00314096	-0.00194032
		0.000254965	-0.0096055	-0.00934617	-0.00945551	-0.00914521	-0.00894897	-0.0086343	-0.00845518	-0.00822273	-0.00785378	-0.0072372	-0.00710386	-0.00671753	-0.00615947	-0.0058014	-0.00542276	-0.00501226	-0.0043269	-0.0031605	-0.00195346
		0.000269963	-0.0092807	-0.00898155	-0.00915352	-0.00870883	-0.00876586	-0.00830584	-0.0081278	-0.00789903	-0.00759408	-0.00713838	-0.00692651	-0.0065231	-0.00609692	-0.00564669	-0.00536242	-0.00494449	-0.00439048	-0.0031572	-0.00191385
		0.000284961	-0.00897608	-0.00855588	-0.00873644	-0.00837637	-0.00841562	-0.00800834	-0.00787675	-0.00759506	-0.00733943	-0.00683477	-0.00665632	-0.00634467	-0.00593007	-0.00552506	-0.00523222	-0.00487552	-0.00430392	-0.00310222	-0.00181304
		0.000299958	-0.0085597	-0.00823031	-0.00840241	-0.0080834	-0.00804788	-0.00770186	-0.00771807	-0.00730269	-0.00708435	-0.00657626	-0.00656468	-0.00618391	-0.0057531	-0.00538755	-0.00509667	-0.00468759	-0.00422045	-0.00305603	-0.00175056
		0.000314956	-0.00827109	-0.00791688	-0.00798363	-0.00771967	-0.00765062	-0.00731803	-0.00743133	-0.00700943	-0.00679524	-0.0063722	-0.00630978	-0.00596977	-0.00559986	-0.00519796	-0.00491301	-0.00455063	-0.00421065	-0.00288906	-0.00172043
		0.000329954	-0.00780658	-0.00767761	-0.00762928	-0.00738615	-0.00715362	-0.00710081	-0.00707222	-0.00675928	-0.00651156	-0.00604057	-0.00604517	-0.0057704	-0.00543701	-0.00494646	-0.00468018	-0.00438854	-0.00409248	-0.00285619	-0.00164034
		0.000344952	-0.0073173	-0.00729189	-0.00718659	-0.00702518	-0.00685741	-0.00680126	-0.00669746	-0.00640752	-0.00630343	-0.00578864	-0.00581618	-0.00546053	-0.005112	-0.00474658	-0.00459056	-0.00424117	-0.00388029	-0.00284675	-0.00161538
		0.00035995	-0.00680707	-0.00676714	-0.0068344	-0.00657339	-0.00641285	-0.00638528	-0.00625779	-0.00603045	-0.00585939	-0.00543808	-0.00550524	-0.00518877	-0.00488202	-0.00453971	-0.00431178	-0.00408704	-0.00371132	-0.0027305	-0.00163631
		0.000374948	-0.00639925	-0.0062763	-0.00627771	-0.00611134	-0.0061157	-0.00599776	-0.00590115	-0.0056663	-0.00543779	-0.00525329	-0.0051705	-0.00493358	-0.00462942	-0.00439012	-0.00402117	-0.00381193	-0.00360692	-0.00263928	-0.00155111
		0.000389946	-0.005957	-0.00586676	-0.00581286	-0.00569868	-0.00570965	-0.00565331	-0.00544838	-0.00523926	-0.00515969	-0.00488254	-0.00481472	-0.00469222	-0.00439348	-0.0042236	-0.00377672	-0.00359148	-0.00345199	-0.00249054	-0.00155673
		0.000404944	-0.00551863	-0.00553528	-0.00535835	-0.00530212	-0.00521906	-0.0052149	-0.00512963	-0.00496697	-0.00479419	-0.00443434	-0.00446355	-0.00432297	-0.00413693	-0.00385649	-0.00355855	-0.00337569	-0.00318073	-0.00231467	-0.00149376
		0.000419942	-0.00491908	-0.00507418	-0.00492376	-0.00483232	-0.00480475	-0.00478987	-0.00464876	-0.00451422	-0.00448329	-0.00417161	-0.00411479	-0.00398056	-0.0039015	-0.00349011	-0.00333893	-0.00314634	-0.00287011	-0.00221328	-0.00137164
		0.00043494	-0.00460078	-0.004652	-0.00457447	-0.00456734	-0.00445344	-0.00446115	-0.00419199	-0.00410785	-0.0040942	-0.00394224	-0.00372827	-0.00375606	-0.00360275	-0.00325394	-0.00299951	-0.00289062	-0.0027441	-0.0020612	-0.00130169
		0.000449938	-0.00414437	-0.00422518	-0.00412775	-0.00414427	-0.00405348	-0.00409019	-0.00387927	-0.00371253	-0.00377583	-0.00353361	-0.00347107	-0.00338148	-0.00320636	-0.00300985	-0.0027112	-0.0025854	-0.00245095	-0.00181308	-0.00121389
		0.000464936	-0.00378461	-0.00372855	-0.00357553	-0.00356162	-0.00361263	-0.00360603	-0.00345251	-0.00361425	-0.00345753	-0.00308923	-0.0033091	-0.00304594	-0.00287916	-0.00269592	-0.00251219	-0.0023085	-0.00213695	-0.00152447	-0.0011588
		0.000479934	-0.00330841	-0.00330335	-0.00303276	-0.00312021	-0.00321502	-0.00321363	-0.00305085	-0.00324965	-0.00303875	-0.00275324	-0.00295482	-0.00262389	-0.00256173	-0.00238533	-0.0022687	-0.00212414	-0.00192109	-0.00151235	-0.00102896
		0.000494931	-0.00288451	-0.00287213	-0.00254062	-0.00276452	-0.00283038	-0.00280089	-0.00266292	-0.00288566	-0.00254395	-0.00242622	-0.00250868	-0.00228237	-0.00216055	-0.00205273	-0.00194939	-0.00185594	-0.00171932	-0.00145582	-0.000857764
		0.000509929	-0.00236629	-0.00231707	-0.00216475	-0.00231295	-0.00235292	-0.0024882	-0.00223764	-0.00235894	-0.00223185	-0.00206887	-0.00213889	-0.00199397	-0.00180624	-0.00174385	-0.00159295	-0.00159176	-0.00153073	-0.00120715	-0.000719276
		0.000524927	-0.00193156	-0.00192291	-0.00183021	-0.00190009	-0.00192423	-0.00215038	-0.00178289	-0.00182992	-0.00186939	-0.00168053	-0.00177861	-0.00162207	-0.00143861	-0.00142822	-0.00138464	-0.00126573	-0.00122386	-0.000995169	-0.000629019
		0.000539925	-0.00151284	-0.00146656	-0.00138069	-0.00138277	-0.00150787	-0.00176229	-0.00146453	-0.00137666	-0.00156284	-0.00135207	-0.00137699	-0.00141082	-0.00116477	-0.00116217	-0.00102817	-0.0010569	-0.000980569	-0.000770549	-0.000508519
		0.000554923	-0.000920021	-0.00107632	-0.000931313	-0.000898504	-0.000967678	-0.00136952	-0.000940611	-0.00099732	-0.00119069	-0.000960925	-0.0010391	-0.0010008	-0.000863377	-0.000740882	-0.000707333	-0.000821967	-0.000765103	-0.000634162	-0.00037717
		0.000569921	-0.000509931	-0.000716617	-0.000503716	-0.000493265	-0.000562838	-0.000971867	-0.000462526	-0.000647397	-0.000717859	-0.000540094	-0.000735587	-0.000625577	-0.000524844	-0.00053783	-0.000400718	-0.000470646	-0.000491122	-0.000426796	-0.000123449
		0.000584919	-6.25426e-05	-0.000403187	-1.15447e-05	-5.79404e-05	-6.55478e-05	-0.000324673	-0.000246066	-0.000203432	-0.000287973	-0.000185136	-0.000270038	-9.56712e-05	-0.000155539	-0.00017858	-7.54662e-05	-0.00022964	-0.000312904	-0.000213979	-6.046e-07
		0.000599917	0.000403004	0.000137477	0.000512355	0.000415762	0.000375601	0.0001822	0.000151414	0.000167809	0.000105635	0.000157835	6.93057e-05	0.000247548	0.000189699	0.000164953	0.000238451	-1.96118e-05	-6.29059e-06	4.51393e-05	0.000148598

## Sheet: Fig2_69mK
Fig 2
Temp = 0,0687
dG^1e_sens (e²/h)	Error
0.0346589	0.000725005
		dVpl (V)	dG_sens at tau = 0,04 (e²/h)	dG_sens at tau = 0,08 (e²/h)	dG_sens at tau = 0,13 (e²/h)	dG_sens at tau = 0,19 (e²/h)	dG_sens at tau = 0,24 (e²/h)	dG_sens at tau = 0,34 (e²/h)	dG_sens at tau = 0,39 (e²/h)	dG_sens at tau = 0,48 (e²/h)	dG_sens at tau = 0,52 (e²/h)	dG_sens at tau = 0,60 (e²/h)	dG_sens at tau = 0,66 (e²/h)	dG_sens at tau = 0,71 (e²/h)	dG_sens at tau = 0,77 (e²/h)	dG_sens at tau = 0,81 (e²/h)	dG_sens at tau = 0,84 (e²/h)	dG_sens at tau = 0,87 (e²/h)	dG_sens at tau = 0,91 (e²/h)	dG_sens at tau = 0,95 (e²/h)	dG_sens at tau = 0,985 (e²/h)	Column21
		-0.0006	0.00010523	0.000114931	5.86173e-05	0.000143131	-4.54508e-05	0.000211288	0.000292741	0.000138911	-0.000195445	-2.21375e-05	-2.81768e-05	0.000133012	-0.000161472	0.000173994	-9.12241e-05	4.03488e-05	1.55296e-05	-0.000263296	-0.000446266
		-0.00058	0.000512574	0.000757941	0.000559432	0.000609201	0.000463347	0.00064334	0.000673017	0.000666442	0.000314312	0.000382455	0.000398157	0.000351889	0.000277013	0.00039436	0.000244258	0.0002504	0.000290882	-2.06307e-05	-0.000483444
		-0.00056	0.00109308	0.00125099	0.00109407	0.000871081	0.000764866	0.00107295	0.00123244	0.00105419	0.000772903	0.00079083	0.000790629	0.000789556	0.000702238	0.000727788	0.000639602	0.000648165	0.000599097	0.000293346	-0.000236012
		-0.00054	0.00163337	0.00173331	0.00158647	0.00139942	0.00137283	0.00136936	0.00173606	0.00158371	0.00125468	0.00126024	0.00115188	0.00135381	0.0011152	0.0010395	0.00098209	0.000994201	0.000861931	0.000553735	6.19358e-05
		-0.00052	0.00227563	0.00212586	0.00205188	0.00187099	0.002018	0.00189071	0.00203362	0.002076	0.00177213	0.00177484	0.00170891	0.00160911	0.00151332	0.00153649	0.0013226	0.00128122	0.00118378	0.000864701	0.000332215
		-0.0005	0.00271961	0.00259314	0.00261405	0.00246936	0.00254856	0.00258916	0.00248281	0.00252161	0.00227065	0.00207796	0.00218213	0.0018587	0.00187249	0.0020322	0.00152224	0.00154956	0.00145269	0.00118136	0.000484288
		-0.00048	0.00356018	0.00317619	0.00315983	0.00295302	0.00300394	0.00293086	0.00284519	0.00296951	0.00278881	0.00234079	0.00258067	0.00229382	0.0020479	0.00238008	0.00187044	0.00191591	0.00165216	0.00138046	0.000614092
		-0.00046	0.00403277	0.00372854	0.00365772	0.00342688	0.00352944	0.00329924	0.00329628	0.00339644	0.00316059	0.00285833	0.0030671	0.00271255	0.00251598	0.00251761	0.00230472	0.00222564	0.00182647	0.00154496	0.000736933
		-0.00044	0.00450696	0.00420052	0.00416822	0.00384662	0.00408907	0.00377687	0.00384734	0.00384969	0.00355451	0.0033362	0.00342418	0.00306808	0.00285957	0.0029632	0.00268968	0.00244172	0.00203212	0.00180174	0.000902584
		-0.00042	0.00500073	0.00466316	0.00463671	0.004261	0.00454683	0.00415214	0.00425076	0.00421585	0.00387202	0.00376147	0.00369215	0.00343924	0.00324203	0.00327157	0.00304269	0.00263129	0.00224184	0.00190146	0.000931917
		-0.0004	0.00545111	0.0050126	0.00505015	0.00469513	0.00501615	0.00465142	0.00466879	0.00460075	0.00425281	0.00408681	0.00398772	0.00382661	0.00346318	0.00342917	0.00309818	0.00289082	0.00248211	0.0018827	0.000891041
		-0.00038	0.0059968	0.00545948	0.00548153	0.0051706	0.0055361	0.0051837	0.00497642	0.00477914	0.00467411	0.00437183	0.00427114	0.00426859	0.00368537	0.00368816	0.00350762	0.00312763	0.00268207	0.00201736	0.00107369
		-0.00036	0.00623254	0.00597159	0.00595879	0.00545184	0.00581304	0.00561698	0.00524559	0.00516889	0.0049225	0.00475191	0.00449392	0.00458768	0.00396982	0.00380675	0.00368558	0.00320244	0.00290397	0.00214176	0.00116594
		-0.00034	0.00653234	0.00631936	0.00631012	0.005816	0.00609825	0.00593344	0.00564882	0.00552624	0.0052826	0.00497036	0.00469222	0.00470948	0.00419359	0.00405487	0.00370683	0.00346039	0.00294974	0.00222184	0.0012313
		-0.00032	0.00684561	0.00665622	0.00651073	0.00628308	0.00636866	0.00614924	0.00588489	0.005843	0.00557713	0.00516162	0.00488888	0.00475831	0.00444813	0.00413183	0.00372632	0.0035809	0.00300797	0.00224013	0.00119072
		-0.0003	0.00721282	0.00691772	0.00683687	0.00655189	0.00662828	0.00633247	0.00609748	0.00597382	0.00577758	0.0053707	0.00518353	0.00499632	0.00460817	0.00417536	0.00374123	0.00365015	0.00313063	0.0022683	0.00121874
		-0.00028	0.00750024	0.00718934	0.00715977	0.00679546	0.00673763	0.00649711	0.00632333	0.00603296	0.00601087	0.00562308	0.00534723	0.00509796	0.00479058	0.00412429	0.00383167	0.00365033	0.00320633	0.00232471	0.00122092
		-0.00026	0.00760522	0.00737865	0.00737711	0.00702575	0.00687212	0.0066401	0.00651971	0.00606646	0.00609755	0.0056565	0.00543682	0.00509018	0.0048906	0.00419051	0.00385978	0.003646	0.00309242	0.00232575	0.00131142
		-0.00024	0.00765721	0.00747097	0.0075288	0.00704717	0.00709738	0.00670623	0.00666095	0.00615045	0.00615335	0.00568496	0.00550031	0.00497356	0.00480928	0.00428949	0.00387692	0.00360128	0.0030614	0.00237502	0.00137155
		-0.00022	0.00773114	0.00750558	0.0074891	0.00703466	0.00700926	0.00665913	0.00658372	0.00608022	0.0061277	0.00569999	0.00527658	0.00490617	0.00461965	0.00416452	0.00374763	0.0035352	0.00287754	0.00224542	0.00144664
		-0.0002	0.00764486	0.00745942	0.00732401	0.00692547	0.00692302	0.0065679	0.00643005	0.00597767	0.00599194	0.00565238	0.00515135	0.00472895	0.00450663	0.00392259	0.00362565	0.00339881	0.00280258	0.00222113	0.0013518
		-0.00018	0.00747304	0.00736806	0.00706523	0.00686192	0.00684972	0.00635851	0.00615616	0.00579874	0.00572443	0.00545475	0.00499351	0.00447925	0.00438146	0.00381707	0.00343552	0.00333652	0.00265985	0.00215674	0.00117614
		-0.00016	0.00729008	0.00690069	0.00669107	0.00658777	0.00657847	0.00611477	0.00582802	0.00561637	0.00536382	0.00509428	0.00490315	0.00426153	0.00410748	0.00365065	0.00333538	0.00317198	0.00244401	0.00199838	0.00114712
		-0.00014	0.00683902	0.00646735	0.00616017	0.00619782	0.00609587	0.00575127	0.00544201	0.00515239	0.00501755	0.00464808	0.00460289	0.00403215	0.00375439	0.00336205	0.00320488	0.0028815	0.0022379	0.00183917	0.0011422
		-0.00012	0.0060453	0.00600473	0.00574575	0.00571919	0.00550254	0.00513595	0.00493849	0.00463034	0.00456475	0.00423388	0.00393303	0.00363814	0.00331686	0.00304871	0.0028756	0.00256581	0.00203606	0.00170955	0.00120444
		-0.0001	0.00516042	0.00534277	0.0051809	0.00506179	0.00491523	0.00450717	0.00439916	0.00409471	0.00397701	0.0037498	0.00350891	0.00309115	0.00281032	0.00266437	0.00250872	0.0022336	0.00175901	0.001475	0.00114289
		-8e-05	0.00452422	0.00464685	0.00422736	0.00422855	0.00412375	0.00386789	0.0037098	0.00345284	0.00338458	0.00322075	0.00294434	0.00259488	0.00239554	0.00215724	0.00196797	0.00181294	0.00153449	0.00129943	0.00107788
		-6e-05	0.0037507	0.00356988	0.00331348	0.00329624	0.00331535	0.00302907	0.00285891	0.00268984	0.00265079	0.00238074	0.00232551	0.00200494	0.00186065	0.00166633	0.00145086	0.00134408	0.00129112	0.00107608	0.000898574
		-4e-05	0.00247253	0.00246548	0.00229719	0.00227593	0.00220789	0.00208466	0.0018635	0.00193036	0.00178182	0.00158932	0.00155377	0.00142927	0.00133062	0.00123604	0.00107422	0.000853601	0.00081489	0.000707583	0.000760253
		-2e-05	0.00142124	0.00128537	0.00116241	0.00101878	0.00111542	0.00119638	0.00101395	0.000809284	0.000927983	0.000782942	0.000698139	0.000838779	0.000797731	0.000684268	0.000613874	0.000409833	0.000369163	0.000359602	0.000485958
		0	3.87116e-06	-9.40991e-05	2.68746e-05	-9.80956e-05	2.8325e-05	0.000101443	3.28737e-05	-0.00020834	6.52927e-05	7.5932e-05	-8.63045e-05	6.72138e-05	5.53691e-07	-2.05155e-06	-6.2552e-05	-8.11693e-05	-5.95731e-05	-5.39796e-05	0.000139567
		2e-05	-0.00139499	-0.0013862	-0.00120834	-0.00114523	-0.00112897	-0.0011849	-0.00100474	-0.00100808	-0.000949509	-0.000768202	-0.00074763	-0.000701372	-0.000717338	-0.000646876	-0.000633091	-0.000495927	-0.000497673	-0.000271595	-0.000298017
		4e-05	-0.00264782	-0.00256019	-0.00243151	-0.00216653	-0.00211197	-0.00222994	-0.00212614	-0.001753	-0.00199781	-0.00158093	-0.00149147	-0.00154137	-0.0014495	-0.00133008	-0.00111122	-0.000973284	-0.000734576	-0.000767871	-0.000618629
		6e-05	-0.0037291	-0.0036824	-0.00339993	-0.00315418	-0.00326158	-0.00314546	-0.00296163	-0.00259065	-0.00285111	-0.00239478	-0.0023133	-0.00230999	-0.00199703	-0.00183329	-0.00149501	-0.00136132	-0.0010496	-0.00108469	-0.000619894
		8e-05	-0.00469591	-0.00462394	-0.00427914	-0.00414378	-0.004317	-0.0038848	-0.00375364	-0.00344107	-0.0035871	-0.00310258	-0.0029389	-0.00282169	-0.00229974	-0.00232234	-0.00194889	-0.00177313	-0.00138463	-0.00125874	-0.000728017
		0.0001	-0.00557341	-0.00550611	-0.00518836	-0.00496074	-0.00503525	-0.00461327	-0.00451112	-0.00416395	-0.0041837	-0.00368756	-0.00360603	-0.0032253	-0.00285091	-0.00284625	-0.00234099	-0.00235253	-0.00172466	-0.00137317	-0.000897225
		0.00012	-0.00646282	-0.00619877	-0.00594393	-0.00561419	-0.00558633	-0.00519359	-0.00513649	-0.00464413	-0.00478211	-0.00428344	-0.00416746	-0.00370979	-0.0033414	-0.00319104	-0.00283663	-0.00265077	-0.00208733	-0.00148347	-0.000886321
		0.00014	-0.00704822	-0.00675427	-0.00653382	-0.00618068	-0.00606854	-0.00566304	-0.00567535	-0.00521057	-0.00523432	-0.00461169	-0.00457145	-0.00411568	-0.00370709	-0.00345881	-0.00326539	-0.00301766	-0.00247511	-0.00169884	-0.000852889
		0.00016	-0.00742511	-0.00716817	-0.00694799	-0.00659386	-0.00653922	-0.00616851	-0.00609663	-0.00565616	-0.00570262	-0.00500931	-0.00485224	-0.00440182	-0.00399677	-0.00381262	-0.00352905	-0.00328102	-0.00254078	-0.00192249	-0.000932522
		0.00018	-0.00780649	-0.00746341	-0.00717928	-0.00683726	-0.00678295	-0.00647885	-0.00632947	-0.00586594	-0.00597888	-0.00519126	-0.00518684	-0.00466992	-0.0043996	-0.00406767	-0.00370248	-0.00348325	-0.00258293	-0.00202024	-0.000913302
		0.0002	-0.00797169	-0.00767303	-0.00739851	-0.0068949	-0.00702067	-0.00657393	-0.00648876	-0.00606329	-0.00598771	-0.00553504	-0.00529015	-0.00491826	-0.00465512	-0.00426108	-0.0037602	-0.00365477	-0.00282293	-0.00221817	-0.00113862
		0.00022	-0.00795771	-0.00774794	-0.00754196	-0.00705288	-0.00707451	-0.0067919	-0.00661999	-0.00633853	-0.00615572	-0.00576424	-0.00534643	-0.00513551	-0.00473492	-0.00426397	-0.00387762	-0.00375961	-0.00294017	-0.00236715	-0.00122038
		0.00024	-0.0078177	-0.0076887	-0.00749576	-0.00710489	-0.00704578	-0.00693112	-0.00660145	-0.00638181	-0.0061923	-0.00585587	-0.0054318	-0.00522975	-0.00471877	-0.00430572	-0.00400603	-0.00393504	-0.00302481	-0.00241298	-0.001146
		0.00026	-0.00765755	-0.00751722	-0.00744247	-0.00710182	-0.00701305	-0.00681329	-0.00659674	-0.00629856	-0.00604964	-0.00580492	-0.0054591	-0.00509763	-0.00475136	-0.0043859	-0.00395279	-0.00388456	-0.00316338	-0.00234008	-0.00137034
		0.00028	-0.00735543	-0.00729305	-0.00718201	-0.00692838	-0.00686811	-0.00662742	-0.00645557	-0.00622544	-0.00588876	-0.00564043	-0.00549768	-0.00508114	-0.00478005	-0.00439927	-0.00394113	-0.00380504	-0.00315084	-0.00233227	-0.00151635
		0.0003	-0.00704035	-0.00701594	-0.00699279	-0.00670667	-0.00657002	-0.00635036	-0.00620507	-0.00615173	-0.00569452	-0.0054457	-0.00518263	-0.00486734	-0.00467599	-0.00430077	-0.00385266	-0.00366033	-0.00309413	-0.0023277	-0.00140085
		0.00032	-0.00674613	-0.00658704	-0.00664324	-0.00640739	-0.00630442	-0.00602659	-0.00591975	-0.00592897	-0.00541265	-0.00530962	-0.00503626	-0.00463119	-0.00444623	-0.00423409	-0.00372038	-0.00360004	-0.00304524	-0.00224704	-0.00137691
		0.00034	-0.0064134	-0.00633071	-0.00637133	-0.00608281	-0.0059978	-0.00576362	-0.00559212	-0.005654	-0.0052689	-0.0050744	-0.00489897	-0.00451299	-0.00433528	-0.00404405	-0.00365336	-0.0034672	-0.00298311	-0.00217342	-0.00126386
		0.00036	-0.00610959	-0.0059231	-0.00588133	-0.00576186	-0.00563875	-0.00540583	-0.00524066	-0.0053506	-0.00498809	-0.00472398	-0.00459838	-0.00430711	-0.00415331	-0.00376351	-0.00347119	-0.00319615	-0.00273029	-0.00218545	-0.00133024
		0.00038	-0.00576081	-0.00548399	-0.00545254	-0.00542859	-0.00529384	-0.00510726	-0.00487521	-0.00489305	-0.00457848	-0.0043865	-0.00432517	-0.00395852	-0.00387495	-0.00361195	-0.00314807	-0.00291765	-0.00261527	-0.00209529	-0.00129331
		0.0004	-0.00522655	-0.00514824	-0.00505431	-0.00488101	-0.00478195	-0.00476142	-0.00454856	-0.00446328	-0.00423095	-0.00406545	-0.00390609	-0.0037283	-0.00355628	-0.00334925	-0.00302988	-0.00275931	-0.00257	-0.00198653	-0.00113548
		0.00042	-0.00479732	-0.0046156	-0.0045925	-0.00444618	-0.00431336	-0.00427036	-0.00419637	-0.0039853	-0.00375108	-0.00368566	-0.00359874	-0.00344356	-0.00327526	-0.00298117	-0.00280769	-0.00258793	-0.00239257	-0.00181868	-0.000916413
		0.00044	-0.00422057	-0.00413337	-0.00400241	-0.00403608	-0.0038376	-0.00374757	-0.00388558	-0.00358343	-0.00332222	-0.00344393	-0.0032255	-0.00305105	-0.00288408	-0.00265231	-0.00261114	-0.00223132	-0.00204831	-0.00160208	-0.000783698
		0.00046	-0.00369938	-0.0035501	-0.00341917	-0.00348399	-0.00353535	-0.00338178	-0.00339815	-0.003211	-0.00291	-0.00303301	-0.00277354	-0.00269163	-0.0024437	-0.00221703	-0.00226063	-0.00197098	-0.00177504	-0.00137397	-0.000817177
		0.00048	-0.00322405	-0.00298849	-0.00292782	-0.00269037	-0.00305253	-0.00289726	-0.00284067	-0.00282862	-0.00243513	-0.00261691	-0.00237832	-0.00233666	-0.00202434	-0.00196828	-0.00190183	-0.0018463	-0.00162594	-0.00118735	-0.000685625
		0.0005	-0.00278083	-0.0024516	-0.00252692	-0.00210539	-0.00255258	-0.00245773	-0.00232931	-0.0023604	-0.00209277	-0.00211516	-0.00196282	-0.00190825	-0.00179973	-0.00167752	-0.0016219	-0.00141877	-0.00146117	-0.000968675	-0.00051431
		0.00052	-0.00207336	-0.00189839	-0.00193123	-0.00169423	-0.00206363	-0.00194448	-0.00176749	-0.0018757	-0.00169467	-0.00159849	-0.00156321	-0.001531	-0.00133895	-0.00127094	-0.0012963	-0.00104917	-0.00127899	-0.000808456	-0.000320004
		0.00054	-0.00155148	-0.00137052	-0.0013745	-0.00127852	-0.00168095	-0.00150756	-0.00140515	-0.00129527	-0.00114334	-0.00122378	-0.00119628	-0.00115044	-0.000901976	-0.000903275	-0.000952998	-0.000736899	-0.000958884	-0.000636283	-0.000295326
		0.00056	-0.00103174	-0.000908783	-0.000830731	-0.000807878	-0.00121681	-0.00102144	-0.000942247	-0.000910868	-0.000717455	-0.000809316	-0.000888469	-0.00071008	-0.000582807	-0.000739003	-0.000664655	-0.000451611	-0.000552376	-0.000510106	-0.000212323
		0.00058	-0.000589122	-0.000309174	-0.000384978	-0.000270092	-0.000485487	-0.000350394	-0.000513555	-0.000535431	-0.000244653	-0.000314615	-0.000341238	-0.000374394	-0.000235714	-0.000522442	-0.00018894	-0.000110167	-0.000221355	-0.000399997	-7.15613e-05
		0.0006	-2.18139e-05	0.000335858	7.44592e-05	0.000162765	5.51245e-05	0.000272955	4.4701e-05	3.03236e-05	0.000134901	0.000255153	0.000201801	0.000170884	0.000203311	6.14902e-05	0.000243174	0.000180661	9.19231e-05	-0.000196703	8.5803e-06

## Sheet: Fig3
Figure 3	Data = X/(gµB)²= Delta/(2 Ec) * dN/dVpl (no units)
	Ec=39 µeV
		Delta (mV)	Temp	Temp²	Data at tau = 0,04	Error at tau = 0,04	Data at tau = 0,08	Error at tau = 0,08	Data at tau = 0,13	Error at tau = 0,13	Data at tau = 0,19	Error at tau = 0,19	Data at tau = 0,24	Error at tau = 0,24	Data at tau = 0,34	Error at tau = 0,34	Data at tau = 0,39	Error at tau = 0,39	Data at tau = 0,48	Error at tau = 0,48	Data at tau = 0,52	Error at tau = 0,52	Data at tau = 0,6	Error at tau = 0,6	Data at tau = 0,66	Error at tau = 0,66	Data at tau = 0,71	Error at tau = 0,71	Data at tau = 0,77	Error at tau = 0,77	Data at tau = 0,79	Error at tau = 0,79	Data at tau = 0,81	Error at tau = 0,81	Data at tau = 0,84	Error at tau = 0,84	Data at tau = 0,87	Error at tau = 0,87	Data at tau = 0,91	Error at tau = 0,91	Data at tau = 0,95	Error at tau = 0,95	Data at tau = 0,985	Error at tau = 0,985
		1.202	0.0687	0.00471969	2.61193e+23	1.16111e+22	2.56558e+23	1.01841e+22	2.44143e+23	1.05272e+22	2.30671e+23	8.40284e+21	2.31933e+23	9.80848e+21	2.26378e+23	8.6201e+21	2.18748e+23	9.7772e+21	2.04036e+23	7.42954e+21	2.09182e+23	7.44944e+21	1.89521e+23	8.56172e+21	1.8557e+23	6.89024e+21	1.81243e+23	7.09432e+21	1.72433e+23	6.62271e+21	8,00193478076894*^22*""	8,006314786185469*^22*Sqrt[""^2]	1.64077e+23	7.04733e+21	1.51657e+23	5.82976e+21	1.43261e+23	6.12845e+21	1.34471e+23	5.19157e+21	1.30029e+23	6.54368e+21	1.20146e+23	5.33059e+21
		1.196	0.04625	0.00213906	3.77648e+23	1.61955e+22	3.64562e+23	1.28055e+22	3.46003e+23	1.19161e+22	3.4569e+23	1.22205e+22	3.4337e+23	1.18844e+22	3.20878e+23	1.16009e+22	3.10648e+23	1.09677e+22	2.99524e+23	1.03033e+22	2.86302e+23	9.64463e+21	2.66361e+23	9.75908e+21	2.50167e+23	9.12408e+21	2.40657e+23	8.79333e+21	2.18779e+23	7.36247e+21	8,00193478076894*^22*""	8,005127883632304*^22*Sqrt[""^2]	1.98958e+23	7.09074e+21	1.9143e+23	6.44267e+21	1.69588e+23	5.56265e+21	1.55014e+23	5.4236e+21	1.38824e+23	4.6014e+21	1.19435e+23	4.33615e+21
		1.164	0.0304	0.00092416	5.52925e+23	2.04595e+22	5.3513e+23	2.18407e+22	5.12639e+23	1.91994e+22	5.06872e+23	2.06129e+22	4.82592e+23	1.80007e+22	4.48672e+23	1.39751e+22	4.19919e+23	1.64898e+22	4.02251e+23	1.31398e+22	4.06446e+23	1.6471e+22	3.65399e+23	1.3434e+22	3.3043e+23	1.13282e+22	2.97896e+23	1.03818e+22	2.77431e+23	9.5605e+21	8,00193478076894*^22*""	8,004749795267828*^22*Sqrt[""^2]	2.47598e+23	7.45566e+21	2.22478e+23	6.81522e+21	2.11018e+23	6.11843e+21	1.84081e+23	5.68403e+21	1.50509e+23	4.9776e+21	1.19666e+23	4.28312e+21
		1.1425	0.0216	0.00046656	7.70422e+23	4.19666e+22	7.71857e+23	3.86988e+22	7.27278e+23	2.88127e+22	7.01983e+23	3.05523e+22	6.73697e+23	3.24642e+22	6.3356e+23	2.25721e+22	6.03918e+23	2.37771e+22	5.6445e+23	2.29123e+22	5.38605e+23	2.07243e+22	4.81697e+23	1.73735e+22	4.20272e+23	1.6571e+22	3.54316e+23	1.47404e+22	3.17676e+23	1.4186e+22	8,00193478076894*^22*""	8,004792406285135*^22*Sqrt[""^2]	2.91796e+23	9.6678e+21	2.51792e+23	8.34594e+21	2.42304e+23	8.21638e+21	2.07088e+23	6.37133e+21	1.64461e+23	6.0142e+21	1.2076e+23	4.03372e+21
		1.141	0.01443	0.000208225	1.16875e+24	4.44528e+22	1.1729e+24	4.32154e+22	9.96706e+23	3.65205e+22	1.04328e+24	3.80623e+22	9.55367e+23	4.00401e+22	8.75804e+23	3.48279e+22	8.17861e+23	3.30413e+22	7.08851e+23	4.14359e+22	7.06293e+23	2.57143e+22	5.92366e+23	2.09161e+22	4.9829e+23	1.82508e+22	4.45557e+23	1.7047e+22	3.80713e+23	1.27003e+22	8,00193478076894*^22*""	8,004619352144061*^22*Sqrt[""^2]	3.17965e+23	1.07555e+22	2.9115e+23	8.52916e+21	2.56143e+23	8.27896e+21	2.14095e+23	6.17205e+21	1.6621e+23	5.05033e+21	1.23601e+23	3.44242e+21
		1.1475	0.0094	8.836e-05	1.89399e+24	1.12622e+23	1.68858e+24	8.51021e+22	1.48528e+24	8.9763e+22	1.64235e+24	8.96791e+22	1.41497e+24	9.29663e+22	1.13686e+24	6.75119e+22	1.07062e+24	4.61527e+22	1.02913e+24	5.66177e+22	9.2971e+23	7.22771e+22	7.19685e+23	2.67971e+22	5.93209e+23	2.6084e+22	5.3427e+23	3.15856e+22	4.28767e+23	1.4304e+22	3.86771e+23	1.31201e+22	3.55739e+23	1.18798e+22	2.98725e+23	1.02841e+22	2.84726e+23	9.19306e+21	2.31959e+23	8.36817e+21	1.76218e+23	5.60875e+21	1.25834e+23	3.81512e+21

## Sheet: Fig4a
Figure 4a	Data = kB T X/(gµB)²= kB T Delta/2Ec * dN/dVpl
	Ec=39 µeV
		Delta (mV)	Temp	Data at tau = 0,04	Error at tau = 0,04	Data at tau = 0,08	Error at tau = 0,08	Data at tau = 0,13	Error at tau = 0,13	Data at tau = 0,19	Error at tau = 0,19	Data at tau = 0,24	Error at tau = 0,24	Data at tau = 0,34	Error at tau = 0,34	Data at tau = 0,39	Error at tau = 0,39	Data at tau = 0,48	Error at tau = 0,48	Data at tau = 0,52	Error at tau = 0,52	Data at tau = 0,6	Error at tau = 0,6	Data at tau = 0,66	Error at tau = 0,66	Data at tau = 0,71	Error at tau = 0,71	Data at tau = 0,77	Error at tau = 0,77	Data at tau = 0,79	Error at tau = 0,79	Data at tau = 0,81	Error at tau = 0,81	Data at tau = 0,84	Error at tau = 0,84	Data at tau = 0,87	Error at tau = 0,87	Data at tau = 0,91	Error at tau = 0,91	Data at tau = 0,95	Error at tau = 0,95	Data at tau = 0,985	Error at tau = 0,985	Column1
		1.202	0.0687	0.247743	0.0111598	0.243347	0.00982073	0.231571	0.0101263	0.218792	0.00812765	0.21999	0.00944016	0.214721	0.00832422	0.207483	0.00939587	0.193529	0.00718634	0.19841	0.00721189	0.179762	0.00822555	0.176014	0.0066598	0.17191	0.00684433	0.163554	0.00639347	0,07589879416184947*""	0,07594234779295704*""	0.155628	0.00677972	0.143847	0.0056278	0.135883	0.0058964	0.127547	0.00501096	0.123333	0.00627129	0.113959	0.00512366
		1.196	0.04625	0.241147	0.0103548	0.232791	0.00819241	0.22094	0.00762402	0.22074	0.007818	0.219259	0.00760358	0.204897	0.00742101	0.198364	0.00701655	0.191261	0.00659218	0.182818	0.00617125	0.170085	0.0062425	0.159744	0.00583641	0.153671	0.0056248	0.139701	0.004711	0,05109634978144887*""	0,05111685872642051*""	0.127045	0.00453612	0.122237	0.00412245	0.10829	0.00355974	0.0989843	0.00346985	0.0886459	0.00294447	0.0762649	0.00277375
		1.164	0.0304	0.232072	0.00862109	0.224603	0.00919663	0.215164	0.00808932	0.212743	0.00867983	0.202552	0.00758452	0.188315	0.0058982	0.176247	0.00694529	0.168832	0.0055429	0.170593	0.00693589	0.153364	0.00566099	0.138687	0.00477648	0.125032	0.00437679	0.116442	0.00403094	0,03358549261310369*""	0,033597489355554774*""	0.103921	0.00314788	0.0933777	0.00287691	0.088568	0.00258448	0.0772618	0.00239918	0.063171	0.00209949	0.0502258	0.00180528
		1.1425	0.0216	0.229755	0.0126948	0.230183	0.0117359	0.216889	0.00882408	0.209345	0.00931523	0.20091	0.00985857	0.18894	0.00695507	0.180101	0.00728426	0.16833	0.00700841	0.160623	0.00635684	0.143652	0.00534914	0.125334	0.00507624	0.105664	0.00450345	0.0947372	0.00432053	0,023863376330363152*""	0,023872920906335193*""	0.0870193	0.0029936	0.0750895	0.00258421	0.0722598	0.00253999	0.0617579	0.00198424	0.0490455	0.00185016	0.036013	0.0012483
		1.141	0.01443	0.232847	0.00900203	0.233674	0.00876067	0.198571	0.00740488	0.20785	0.00771866	0.190335	0.00808541	0.174484	0.00704326	0.16294	0.00667889	0.141223	0.00831298	0.140713	0.00521498	0.118016	0.00424656	0.0992732	0.00370056	0.0887673	0.0034515	0.0758485	0.00258427	0,015942061131812048*""	0,01594779221416917*""	0.0633473	0.0021873	0.0580052	0.00174614	0.0510308	0.00168688	0.0426536	0.00126467	0.0331137	0.001032	0.0246248	0.000706736
		1.1475	0.0094	0.245803	0.0165884	0.219146	0.0130729	0.192761	0.0131741	0.213145	0.0134808	0.183636	0.0134134	0.147543	0.00994694	0.138947	0.00745261	0.133561	0.00849477	0.120659	0.0101399	0.0934015	0.00458045	0.0769873	0.00418291	0.069338	0.00465838	0.0556458	0.00256906	0.0501955	0.00233788	0.0461681	0.00213263	0.0387688	0.00181997	0.036952	0.00167757	0.0301039	0.00145001	0.0228698	0.00103082	0.0163308	0.000718888

[truncated: 20 more sheets: Fig4b(main), Fig4b(inset), Fig4c, Fig5a_9mK_PlainLines, Fig5a_9mK_Symbols, Fig5a_14mK_PlainLines, Fig5a_14mK_symbols, Fig5b, Ext Fig1, Ext Fig 2a, Ext Fig 2c, Ext Fig 2d, Ext Fig 3a_QPC1, Ext Fig 3a_QPC2, Ext Fig 3a_QPC3(main), Ext Fig 3b_VB~-0,36V, Ext Fig 3b_VB~-0,37V, Ext Fig 3b (inset), Ext Fig 4, Fig S1]
